# Supplementary material for: Antennal transcriptomes of three tortricid moths reveal putative conserved chemosensory receptors for social and habitat olfactory cues
Source: Sci Rep. 2017 Feb 2;7:41829. doi: 10.1038/srep41829 (PMC5288797; doi:10.1038/srep41829)
Supplement: Supplementary Dataset 1 [file srep41829-s2.xls]

## Sheet: Codon Omega Results
Antennal transcriptomes of three tortricid moths reveal putative conserved chemosensory receptors for social and habitat olfactory cues
Francisco Gonzalez, Peter Witzgall and William B. Walker
SUPPLEMENTARY DATA
Supplementary Table S1. Maximum likelihood analysis of natural selection codon by codon
Receptor	Codon#	Codon Start	Triplet	Syn (s)	Nonsyn (n)	Syn sites (S)	Nonsyn sites (N)	dS	dN	dN-dS	P-value	Normalized dN-dS
Orco	1	1	ATG	0	0	0	3	0	0	0	N/A	0
Orco	2	4	ATG	0	0	0	3	0	0	0	N/A	0
Orco	3	7	AAC	2	2	0.900373	2.09963	2.2213	0.95255	-1.26875	0.916206	-4.43464
Orco	4	10	AAA	0	0	0.61281	2.22695	0	0	0	N/A	0
Orco	5	13	GTG	0	0	1	2	0	0	0	N/A	0
Orco	6	16	AAA	0	0	0.61281	2.22695	0	0	0	N/A	0
Orco	7	19	TCA	1	0	1	1.92113	1	0	-1	1	-3.49528
Orco	8	22	CAG	0	0	0.598295	1.70587	0	0	0	N/A	0
Orco	9	25	GGC	0	0	1	2	0	0	0	N/A	0
Orco	10	28	CTT	0	0	1	2	0	0	0	N/A	0
Orco	11	31	GTG	0	0	1	2	0	0	0	N/A	0
Orco	12	34	TCC	0	0	1	2	0	0	0	N/A	0
Orco	13	37	GAT	1	0	0.706885	2.29311	1.41466	0	-1.41466	1	-4.94462
Orco	14	40	TTG	0	0	1.33676	1.54649	0	0	0	N/A	0
Orco	15	43	ATG	0	0	0	3	0	0	0	N/A	0
Orco	16	46	CCG	2	0	1	2	2	0	-2	1	-6.99055
Orco	17	49	AAT	1	0	0.706885	2.29311	1.41466	0	-1.41466	1	-4.94462
Orco	18	52	ATA	1	0	0.732934	2.26707	1.36438	0	-1.36438	1	-4.76888
Orco	19	55	AAG	1	0	0.59952	2.24024	1.668	0	-1.668	1	-5.83013
Orco	20	58	CTA	1	0	1.69583	1.30417	0.589682	0	-0.589682	1	-2.0611
Orco	21	61	ATG	0	0	0	3	0	0	0	N/A	0
Orco	22	64	CAA	0	0	0.61281	1.69136	0	0	0	N/A	0
Orco	23	67	ATG	0	0	0	3	0	0	0	N/A	0
Orco	24	70	GCT	1	1	1	2	1	0.5	-0.5	0.888889	-1.74764
Orco	25	73	GGA	0	0	1	1.80599	0	0	0	N/A	0
Orco	26	76	CAT	0	0	0.738468	2.26153	0	0	0	N/A	0
Orco	27	79	TTT	2	0	0.710483	2.28952	2.81499	0	-2.81499	1	-9.83916
Orco	28	82	CTT	1	0	1.51541	1.48459	0.659886	0	-0.659886	1	-2.30648
Orco	29	85	TTC	2	0	0.723816	2.27618	2.76313	0	-2.76313	1	-9.65792
Orco	30	88	AAT	0	0	0.738468	2.26153	0	0	0	N/A	0
Orco	31	91	TAC	0	0	0.69583	2	0	0	0	N/A	0
Orco	32	94	ACC	1	0	1	2	1	0	-1	1	-3.49528
Orco	33	97	GAT	0	1	0.727867	2.25576	0	0.443309	0.443309	0.756047	1.54949
Orco	34	100	GAA	0	0	0.61281	2.19318	0	0	0	N/A	0
Orco	35	103	ACC	1	0	1	2	1	0	-1	1	-3.49528
Orco	36	106	GGT	0	0	1	2	0	0	0	N/A	0
Orco	37	109	GGC	0	0	1	2	0	0	0	N/A	0
Orco	38	112	ATG	0	0	0	3	0	0	0	N/A	0
Orco	39	115	TCG	1	0	1	1.7337	1	0	-1	1	-3.49528
Orco	40	118	ATG	0	1	0.990165	1.92336	0	0.519924	0.519924	0.660149	1.81728
Orco	41	121	CTC	2	0	1.48338	1.50621	1.34828	0	-1.34828	1	-4.7126
Orco	42	124	ATG	0	1	1.25613	1.74387	0	0.573438	0.573438	0.58129	2.00432
Orco	43	127	CGC	1	0	1	2	1	0	-1	1	-3.49528
Orco	44	130	AAG	1	0	0.609047	2.23071	1.64191	0	-1.64191	1	-5.73893
Orco	45	133	GCG	1	2	0.948301	2.0517	1.05452	0.974802	-0.0797162	0.763411	-0.27863
Orco	46	136	TAC	0	0	0.69583	2	0	0	0	N/A	0
Orco	47	139	TCC	1	1	1	2	1	0.5	-0.5	0.888889	-1.74764
Orco	48	142	TGC	1	2	0.947423	1.85189	1.0555	1.07998	0.024483	0.733895	0.085575
Orco	49	145	ATG	0	0	0	3	0	0	0	N/A	0
Orco	50	148	CAC	0	0	0.69583	2.30417	0	0	0	N/A	0
Orco	51	151	GCG	1	0	1	2	1	0	-1	1	-3.49528
Orco	52	154	TTT	1	0	0.706885	2.29311	1.41466	0	-1.41466	1	-4.94462
Orco	53	157	CTC	1	0	1.06209	1.93791	0.941542	0	-0.941542	1	-3.29095
Orco	54	160	ATC	1	0	0.854071	2.14593	1.17086	0	-1.17086	1	-4.09249
Orco	55	163	GTC	1.5	1.5	1.0124	1.97289	1.48162	0.760307	-0.721318	0.846988	-2.52121
Orco	56	166	ATA	1	2	0.94159	2.05841	1.06203	0.971624	-0.0904101	0.766307	-0.316008
Orco	57	169	CAT	1	1	0.736793	2.26321	1.35723	0.441851	-0.915382	0.939682	-3.19951
Orco	58	172	TTC	0	0	0.69583	2.30417	0	0	0	N/A	0
Orco	59	175	GTG	0.5	2.5	0.83034	2.16966	0.602163	1.15225	0.550092	0.595432	1.92272
Orco	60	178	TGT	1	0	0.734871	2.14489	1.36078	0	-1.36078	1	-4.75631
Orco	61	181	ATG	0	0	0	3	0	0	0	N/A	0
Orco	62	184	GGA	2	0	1	1.9497	2	0	-2	1	-6.99055
Orco	63	187	ATC	0	0	0.853959	2.14604	0	0	0	N/A	0
Orco	64	190	AAC	1	0	0.699635	2.30037	1.42932	0	-1.42932	1	-4.99586
Orco	65	193	ATG	0	0	0	3	0	0	0	N/A	0
Orco	66	196	GCG	2	0	1	2	2	0	-2	1	-6.99055
Orco	67	199	CAG	0	0	0.598295	1.70587	0	0	0	N/A	0
Orco	68	202	TAT	1	0	0.706885	2	1.41466	0	-1.41466	1	-4.94462
Orco	69	205	TCT	2	0	1	2	2	0	-2	1	-6.99055
Orco	70	208	GAA	1	2	0.66988	2.26345	1.4928	0.883608	-0.609196	0.867363	-2.12931
Orco	71	211	GAG	1	0	0.603739	2.20225	1.65635	0	-1.65635	1	-5.78938
Orco	72	214	GTC	0	0	1	2	0	0	0	N/A	0
Orco	73	217	AAC	1	0	0.699635	2.30037	1.42932	0	-1.42932	1	-4.99586
Orco	74	220	GAA	1	0	0.611515	2.19447	1.63528	0	-1.63528	1	-5.71577
Orco	75	223	CTC	0	0	1	2	0	0	0	N/A	0
Orco	76	226	ACC	1	0	1	2	1	0	-1	1	-3.49528
Orco	77	229	GCC	1	0	1	2	1	0	-1	1	-3.49528
Orco	78	232	AAC	1	0	0.727413	2.27259	1.37473	0	-1.37473	1	-4.80508
Orco	79	235	ACT	2	0	1	2	2	0	-2	1	-6.99055
Orco	80	238	ATC	0	0	0.853959	2.14604	0	0	0	N/A	0
Orco	81	241	ACT	1	0	1	2	1	0	-1	1	-3.49528
Orco	82	244	GTC	0	0	1	2	0	0	0	N/A	0
Orco	83	247	TTA	1	0	1.34053	1.50519	0.745975	0	-0.745975	1	-2.60739
Orco	84	250	TTC	0	0	0.69583	2.30417	0	0	0	N/A	0
Orco	85	253	TTC	1	0	0.699427	2.30057	1.42974	0	-1.42974	1	-4.99734
Orco	86	256	GTA	2	1	1	2	2	0.5	-1.5	0.962963	-5.24291
Orco	87	259	CAT	1	0	0.722478	2.27752	1.38413	0	-1.38413	1	-4.8379
Orco	88	262	ACC	1	0	1	2	1	0	-1	1	-3.49528
Orco	89	265	ATC	1	0	0.85443	2.14557	1.17037	0	-1.17037	1	-4.09077
Orco	90	268	ATC	0	0	0.853959	2.14604	0	0	0	N/A	0
Orco	91	271	AAA	1	0	0.602059	2.2377	1.66097	0	-1.66097	1	-5.80554
Orco	92	274	CTG	0	0	1.69583	1.30417	0	0	0	N/A	0
Orco	93	277	GTG	1	1	1	2	1	0.5	-0.5	0.888889	-1.74764
Orco	94	280	TTT	1	0	0.706885	2.29311	1.41466	0	-1.41466	1	-4.94462
Orco	95	283	TTC	1	0	0.727413	2.27259	1.37473	0	-1.37473	1	-4.80508
Orco	96	286	GCG	1	0	1	2	1	0	-1	1	-3.49528
Orco	97	289	CTC	0	1	0.891825	2.10817	0	0.474344	0.474344	0.702725	1.65796
Orco	98	292	AAC	0	0	0.69583	2.30417	0	0	0	N/A	0
Orco	99	295	TCG	1	0	1	1.959	1	0	-1	1	-3.49528
Orco	100	298	AAG	0	0	0.598295	2.24147	0	0	0	N/A	0
Orco	101	301	AGT	1	0	0.706885	2.29311	1.41466	0	-1.41466	1	-4.94462
Orco	102	304	TTC	0	0	0.69583	2.30417	0	0	0	N/A	0
Orco	103	307	TAC	0	0	0.69583	2	0	0	0	N/A	0
Orco	104	310	AGA	1	0	0.829009	2.12944	1.20626	0	-1.20626	1	-4.21621
Orco	105	313	ACT	1	0	1	2	1	0	-1	1	-3.49528
Orco	106	316	TTG	1	0	1.47142	1.45561	0.679614	0	-0.679614	1	-2.37544
Orco	107	319	GCT	1	0	1	2	1	0	-1	1	-3.49528
Orco	108	322	GTA	1	0	1	2	1	0	-1	1	-3.49528
Orco	109	325	TGG	0	0	0	1.80341	0	0	0	N/A	0
Orco	110	328	AAC	1	0	0.699635	2.30037	1.42932	0	-1.42932	1	-4.99586
Orco	111	331	CAG	0	0	0.598295	1.70587	0	0	0	N/A	0
Orco	112	334	TCA	1	0	1	1.70157	1	0	-1	1	-3.49528
Orco	113	337	AAC	0	0	0.69583	2.30417	0	0	0	N/A	0
Orco	114	340	AGC	0	0	0.69583	2.30417	0	0	0	N/A	0
Orco	115	343	CAC	1	0	0.699635	2.30037	1.42932	0	-1.42932	1	-4.99586
Orco	116	346	CCG	2	0	1	2	2	0	-2	1	-6.99055
Orco	117	349	CTC	0	0	1	2	0	0	0	N/A	0
Orco	118	352	TTC	0	0	0.69583	2.30417	0	0	0	N/A	0
Orco	119	355	ACA	2	0	1	2	2	0	-2	1	-6.99055
Orco	120	358	GAG	0	0	0.598295	2.20769	0	0	0	N/A	0
Orco	121	361	TCT	1	0	1	1.88287	1	0	-1	1	-3.49528
Orco	122	364	GAC	0	0	0.69583	2.30417	0	0	0	N/A	0
Orco	123	367	GCC	0	0	1	2	0	0	0	N/A	0
Orco	124	370	AGG	1	0	0.854948	2.14505	1.16966	0	-1.16966	1	-4.08829
Orco	125	373	TAC	0	0	0.69583	2	0	0	0	N/A	0
Orco	126	376	CAC	0	0	0.69583	2.30417	0	0	0	N/A	0
Orco	127	379	CAG	0	0	0.598295	1.70587	0	0	0	N/A	0
Orco	128	382	ATC	1	1	1.22309	1.77691	0.817601	0.562775	-0.254826	0.833783	-0.890687
Orco	129	385	TCC	2	0	1	1.9407	2	0	-2	1	-6.99055
Orco	130	388	CTC	1	0	1.51541	1.48459	0.659886	0	-0.659886	1	-2.30648
Orco	131	391	AAC	1	1	0.699427	2.30057	1.42974	0.434674	-0.995067	0.945645	-3.47803
Orco	132	394	AAG	0	0	0.598295	2.24147	0	0	0	N/A	0
Orco	133	397	ATG	0	2	0.600404	2.3996	0	0.833474	0.833474	0.639784	2.91322
Orco	134	400	CGT	2	0	1	2	2	0	-2	1	-6.99055
Orco	135	403	CGC	1	0	1.11713	1.88287	0.895152	0	-0.895152	1	-3.1288
Orco	136	406	TTG	2	0	1.60273	1.367	1.24787	0	-1.24787	1	-4.36165
Orco	137	409	CTG	1	0	1.6685	1.3315	0.599342	0	-0.599342	1	-2.09486
Orco	138	412	TAC	0	0	0.69583	2	0	0	0	N/A	0
Orco	139	415	TTC	2	0	0.723608	2.27639	2.76393	0	-2.76393	1	-9.66069
Orco	140	418	ATC	2	0	0.81236	2.18764	2.46196	0	-2.46196	1	-8.60524
Orco	141	421	TGT	0	0	0.738468	2.14478	0	0	0	N/A	0
Orco	142	424	GGC	1	0	1	2	1	0	-1	1	-3.49528
Orco	143	427	ACC	0	0	1	2	0	0	0	N/A	0
Orco	144	430	ACA	1	0	1	2	1	0	-1	1	-3.49528
Orco	145	433	TGT	1	0	0.734871	2.14489	1.36078	0	-1.36078	1	-4.75631
Orco	146	436	CTG	2	1	1.21119	1.7741	1.65127	0.563665	-1.08761	0.933216	-3.80149
Orco	147	439	TCG	2	0	1	1.84947	2	0	-2	1	-6.99055
Orco	148	442	GTC	1	0	1	2	1	0	-1	1	-3.49528
Orco	149	445	GTA	1	0	1	2	1	0	-1	1	-3.49528
Orco	150	448	TGC	1	1	0.699635	2.25937	1.42932	0.442602	-0.986716	0.944095	-3.44884
Orco	151	451	TGG	0	0	0	1.80341	0	0	0	N/A	0
Orco	152	454	GTA	2	0	1	2	2	0	-2	1	-6.99055
Orco	153	457	ACT	2	0	1	2	2	0	-2	1	-6.99055
Orco	154	460	CTC	0	0	1	2	0	0	0	N/A	0
Orco	155	463	ACA	2	0	1	2	2	0	-2	1	-6.99055
Orco	156	466	TTC	1	0	0.697505	2.3025	1.43368	0	-1.43368	1	-5.01111
Orco	157	469	TTC	0	0	0.69583	2.30417	0	0	0	N/A	0
Orco	158	472	GGT	1	0	1	2	1	0	-1	1	-3.49528
Orco	159	475	GAA	1	0	0.602059	2.20393	1.66097	0	-1.66097	1	-5.80554
Orco	160	478	TCC	1	0	1	2	1	0	-1	1	-3.49528
Orco	161	481	GTC	0	0	1	2	0	0	0	N/A	0
Orco	162	484	CGC	0	0	1	2	0	0	0	N/A	0
Orco	163	487	TTG	1	0	1.60273	1.367	0.623935	0	-0.623935	1	-2.18083
Orco	164	490	ATC	0	0	0.853959	2.14604	0	0	0	N/A	0
Orco	165	493	GCC	0	0	1	2	0	0	0	N/A	0
Orco	166	496	GAT	1	0	0.722478	2.27752	1.38413	0	-1.38413	1	-4.8379
Orco	167	499	AAG	0	0	0.598295	2.24147	0	0	0	N/A	0
Orco	168	502	GAG	0	0	0.598295	2.20769	0	0	0	N/A	0
Orco	169	505	AGC	0	0	0.69583	2.30417	0	0	0	N/A	0
Orco	170	508	AAT	1	0	0.706885	2.29311	1.41466	0	-1.41466	1	-4.94462
Orco	171	511	GAG	1	1	0.698319	2.25138	1.43201	0.444173	-0.987837	0.943953	-3.45276
Orco	172	514	ACC	1	0	1	2	1	0	-1	1	-3.49528
Orco	173	517	CTG	0	0	1.69583	1.30417	0	0	0	N/A	0
Orco	174	520	ACC	1	0	1	2	1	0	-1	1	-3.49528
Orco	175	523	GAG	0	0	0.598295	2.20769	0	0	0	N/A	0
Orco	176	526	CCA	0	0	1	2	0	0	0	N/A	0
Orco	177	529	GCC	1	0	1	2	1	0	-1	1	-3.49528
Orco	178	532	CCC	0	0	1	2	0	0	0	N/A	0
Orco	179	535	AGG	0	0	0.825246	2.17475	0	0	0	N/A	0
Orco	180	538	CTG	1	0	1.18042	1.81958	0.847159	0	-0.847159	1	-2.96105
Orco	181	541	CCT	1	0	1	2	1	0	-1	1	-3.49528
Orco	182	544	TTG	2	0	1.34177	1.62796	1.49056	0	-1.49056	1	-5.20993
Orco	183	547	AAA	2	0	0.603354	2.23641	3.3148	0	-3.3148	1	-11.5862
Orco	184	550	GCC	0	0	1	2	0	0	0	N/A	0
Orco	185	553	TGG	0	0	0	1.80341	0	0	0	N/A	0
Orco	186	556	TAC	0	0	0.69583	2	0	0	0	N/A	0
Orco	187	559	CCA	1	0	1	2	1	0	-1	1	-3.49528
Orco	188	562	TTC	0	0	0.69583	2.30417	0	0	0	N/A	0
Orco	189	565	GAT	1	1	0.736793	2.26321	1.35723	0.441851	-0.915382	0.939682	-3.19951
Orco	190	568	GCT	1	1	1	2	1	0.5	-0.5	0.888889	-1.74764
Orco	191	571	ATG	0	0	0	3	0	0	0	N/A	0
Orco	192	574	AGC	1	0	0.727413	2.27259	1.37473	0	-1.37473	1	-4.80508
Orco	193	577	GGC	1	0	1	1.85629	1	0	-1	1	-3.49528
Orco	194	580	ACT	1	1	0.778381	2.22162	1.28472	0.450122	-0.834596	0.93268	-2.91714
Orco	195	583	ATG	0	0	0	3	0	0	0	N/A	0
Orco	196	586	TAC	0	0	0.69583	2	0	0	0	N/A	0
Orco	197	589	ATC	0	0	0.853959	2.14604	0	0	0	N/A	0
Orco	198	592	GTG	0	2	0.292826	2.70717	0	0.738778	0.738778	0.81431	2.58223
Orco	199	595	GCG	0	0	1	2	0	0	0	N/A	0
Orco	200	598	TTT	2	0	0.71069	2.28931	2.81417	0	-2.81417	1	-9.83629
Orco	201	601	GTT	1	0	1	2	1	0	-1	1	-3.49528
Orco	202	604	TAT	0	0	0.738468	2	0	0	0	N/A	0
Orco	203	607	CAG	0	0	0.598295	1.70587	0	0	0	N/A	0
Orco	204	610	ATC	0	0	0.853959	2.14604	0	0	0	N/A	0
Orco	205	613	TAC	0	0	0.69583	2	0	0	0	N/A	0
Orco	206	616	TGG	0	0	0	1.80341	0	0	0	N/A	0
Orco	207	619	CTC	2	0	1	2	2	0	-2	1	-6.99055
Orco	208	622	CTG	3	0	1.46437	1.41691	2.04866	0	-2.04866	1	-7.16062
Orco	209	625	TTC	0	0	0.69583	2.30417	0	0	0	N/A	0
Orco	210	628	TCA	0	0	1	1.69583	0	0	0	N/A	0
Orco	211	631	ATG	0	0	0	3	0	0	0	N/A	0
Orco	212	634	GCC	0.666667	2.33333	1.19264	1.72918	0.558982	1.34939	0.790404	0.49321	2.76268
Orco	213	637	ATC	0	0	0.853959	2.14604	0	0	0	N/A	0
Orco	214	640	GCC	0	0	1	2	0	0	0	N/A	0
Orco	215	643	AAT	0	0	0.738468	2.26153	0	0	0	N/A	0
Orco	216	646	CTG	1	0	1.69583	1.30417	0.589682	0	-0.589682	1	-2.0611
Orco	217	649	ATG	2	1	0.605693	2.38446	3.302	0.419383	-2.88262	0.991689	-10.0756
Orco	218	652	GAT	1	0	0.722478	2.27752	1.38413	0	-1.38413	1	-4.8379
Orco	219	655	GTT	2	0	1	2	2	0	-2	1	-6.99055
Orco	220	658	ATG	0	0	0	3	0	0	0	N/A	0
Orco	221	661	TTC	0	0	0.69583	2.30417	0	0	0	N/A	0
Orco	222	664	TGC	0	0	0.69583	2.14604	0	0	0	N/A	0
Orco	223	667	TCC	0	0	1	2	0	0	0	N/A	0
Orco	224	670	TGG	0	0	0	1.80341	0	0	0	N/A	0
Orco	225	673	CTG	0	0	1.69583	1.30417	0	0	0	N/A	0
Orco	226	676	ATC	0	0	0.853959	2.14604	0	0	0	N/A	0
Orco	227	679	TTC	1	0	0.699427	2.30057	1.42974	0	-1.42974	1	-4.99734
Orco	228	682	GCC	2	0	1	2	2	0	-2	1	-6.99055
Orco	229	685	TGC	0	0	0.69583	2.14604	0	0	0	N/A	0
Orco	230	688	GAG	0	0	0.598295	2.20769	0	0	0	N/A	0
Orco	231	691	CAA	1	0	0.602059	1.70211	1.66097	0	-1.66097	1	-5.80554
Orco	232	694	CTG	1	0	1.63374	1.36626	0.612091	0	-0.612091	1	-2.13943
Orco	233	697	CAG	0	2	0.595349	1.78684	0	1.1193	1.1193	0.562624	3.91225
Orco	234	700	CAT	0	0	0.738468	2.26153	0	0	0	N/A	0
Orco	235	703	CTA	2	0	1.6685	1.3315	1.19868	0	-1.19868	1	-4.18973
Orco	236	706	AAG	1	0	0.609047	2.23071	1.64191	0	-1.64191	1	-5.73893
Orco	237	709	GCC	1	0	1	2	1	0	-1	1	-3.49528
Orco	238	712	ATC	0	0	0.853959	2.14604	0	0	0	N/A	0
Orco	239	715	ATG	0	0	0	3	0	0	0	N/A	0
Orco	240	718	AAG	0	0	0.598295	2.24147	0	0	0	N/A	0
Orco	241	721	CCT	2	0	1	2	2	0	-2	1	-6.99055
Orco	242	724	CTC	0	0	1	2	0	0	0	N/A	0
Orco	243	727	ATG	0	0	0	3	0	0	0	N/A	0
Orco	244	730	GAG	0	0	0.598295	2.20769	0	0	0	N/A	0
Orco	245	733	CTA	1	0	1.18042	1.81958	0.847159	0	-0.847159	1	-2.96105
Orco	246	736	AGC	1	0	0.699427	2.30057	1.42974	0	-1.42974	1	-4.99734
Orco	247	739	GCC	1	0	1	2	1	0	-1	1	-3.49528
Orco	248	742	TCT	1	1	1	2	1	0.5	-0.5	0.888889	-1.74764
Orco	249	745	CTG	2	0	1.63374	1.36626	1.22418	0	-1.22418	1	-4.27886
Orco	250	748	GAC	0	0	0.69583	2.30417	0	0	0	N/A	0
Orco	251	751	ACC	1	0	1	2	1	0	-1	1	-3.49528
Orco	252	754	TAC	0	0	0.69583	2	0	0	0	N/A	0
Orco	253	757	AGA	2	0	0.858712	2.09974	2.32907	0	-2.32907	1	-8.14075
Orco	254	760	CCT	0	0	1	2	0	0	0	N/A	0
Orco	255	763	AAT	1	0	0.706885	2.29311	1.41466	0	-1.41466	1	-4.94462
Orco	256	766	ACC	2	0	1	2	2	0	-2	1	-6.99055
Orco	257	769	GCT	0	0	1	2	0	0	0	N/A	0
Orco	258	772	GAG	0	0	0.598295	2.20769	0	0	0	N/A	0
Orco	259	775	TTG	1	1	1.30962	1.58753	0.763583	0.629911	-0.133672	0.795662	-0.46722
Orco	260	778	TTC	0	0	0.69583	2.30417	0	0	0	N/A	0
Orco	261	781	AGA	1	0	0.829009	2.12944	1.20626	0	-1.20626	1	-4.21621
Orco	262	784	GCA	1	0	1	2	1	0	-1	1	-3.49528
Orco	263	787	TCT	1	0	1	2	1	0	-1	1	-3.49528
Orco	264	790	TCT	1	0	1	1.98589	1	0	-1	1	-3.49528
Orco	265	793	ACT	0	0	1	2	0	0	0	N/A	0
Orco	266	796	GAA	0	0	0.61281	2.19318	0	0	0	N/A	0
Orco	267	799	AAG	0	0	0.598295	2.24147	0	0	0	N/A	0
Orco	268	802	TCA	2	0	1	1.92113	2	0	-2	1	-6.99055
Orco	269	805	GAA	1	0	0.611586	2.1944	1.63509	0	-1.63509	1	-5.71511
Orco	270	808	AAA	0	0	0.61281	2.22695	0	0	0	N/A	0
Orco	271	811	GTT	1	1	0.986969	2.01303	1.0132	0.496763	-0.51644	0.891766	-1.8051
Orco	272	814	CCC	2	0	1	2	2	0	-2	1	-6.99055
Orco	273	817	GAT	1	1	0.635935	2.22035	1.57249	0.450378	-1.12211	0.95043	-3.92208
Orco	274	820	CCT	2	0	1	2	2	0	-2	1	-6.99055
Orco	275	823	GTG	1.83333	2.16667	0.930304	2.0697	1.97068	1.04685	-0.923828	0.862691	-3.22903
Orco	276	826	GAT	1	0	0.736793	2.26321	1.35723	0	-1.35723	1	-4.7439
Orco	277	829	ATG	0	1	0.032665	2.96733	0	0.337003	0.337003	0.989112	1.17792
Orco	278	832	GAT	0	0	0.738468	2.26153	0	0	0	N/A	0
Orco	279	835	ATC	1	0	0.85443	2.14557	1.17037	0	-1.17037	1	-4.09077
Orco	280	838	CGT	1	0	1	2	1	0	-1	1	-3.49528
Orco	281	841	GGA	2	0	1	1.93333	2	0	-2	1	-6.99055
Orco	282	844	ATA	0	0	0.38719	2.61281	0	0	0	N/A	0
Orco	283	847	TAC	1	0	0.727413	2	1.37473	0	-1.37473	1	-4.80508
Orco	284	850	TCC	1	0	1	1.97286	1	0	-1	1	-3.49528
Orco	285	853	ACG	1	0	1	2	1	0	-1	1	-3.49528
Orco	286	856	CAG	0	0	0.598295	1.70587	0	0	0	N/A	0
Orco	287	859	CAA	1	0	0.61224	1.69193	1.63335	0	-1.63335	1	-5.709
Orco	288	862	GAT	0	0	0.738468	2.26153	0	0	0	N/A	0
Orco	289	865	TTC	1	0	0.711821	2.28818	1.40485	0	-1.40485	1	-4.91033
Orco	290	868	GGC	1	0	1	2	1	0	-1	1	-3.49528
Orco	291	871	ATG	0	0	0	3	0	0	0	N/A	0
Orco	292	874	ATG	0	0	0	3	0	0	0	N/A	0
Orco	293	877	CTG	0	0	1.69583	1.30417	0	0	0	N/A	0
Orco	294	880	AGA	2	0	1.04717	1.44365	1.9099	0	-1.9099	1	-6.67563
Orco	295	883	GGA	2	0	1	1.9497	2	0	-2	1	-6.99055
Orco	296	886	GCA	2	0	1	2	2	0	-2	1	-6.99055
Orco	297	889	GGA	2	0	1	1.9497	2	0	-2	1	-6.99055
Orco	298	892	GGG	1	0	1	2	1	0	-1	1	-3.49528
Orco	299	895	CGG	1	0	1.041	1.959	0.960615	0	-0.960615	1	-3.35761
Orco	300	898	CTG	0	0	1.69583	1.30417	0	0	0	N/A	0
Orco	301	901	CAG	0	0	0.598295	1.70587	0	0	0	N/A	0
Orco	302	904	AAC	0	0	0.69583	2.30417	0	0	0	N/A	0
Orco	303	907	TTC	1	0	0.727413	2.27259	1.37473	0	-1.37473	1	-4.80508
Orco	304	910	AAC	1	0	0.699427	2.30057	1.42974	0	-1.42974	1	-4.99734
Orco	305	913	ACA	2	1	1	1.88359	2	0.530901	-1.4691	0.958294	-5.13491
Orco	306	916	CCG	2	1	1	2	2	0.5	-1.5	0.962963	-5.24291
Orco	307	919	AAT	0	0	0.738468	2.26153	0	0	0	N/A	0
Orco	308	922	CCA	1	0	1	2	1	0	-1	1	-3.49528
Orco	309	925	AAC	0	0	0	0	0	0	0	N/A	0
Orco	310	928	AAT	1	0	0.722478	2.27752	1.38413	0	-1.38413	1	-4.8379
Orco	311	931	CCA	1	0	1	2	1	0	-1	1	-3.49528
Orco	312	934	AAT	1	0	0.706885	2.29311	1.41466	0	-1.41466	1	-4.94462
Orco	313	937	GGG	0	0	1	2	0	0	0	N/A	0
Orco	314	940	TTG	1	0	1.36706	1.52605	0.731499	0	-0.731499	1	-2.55679
Orco	315	943	ACT	1	0	1	2	1	0	-1	1	-3.49528
Orco	316	946	CAG	1	0	0.598866	1.7053	1.66982	0	-1.66982	1	-5.8365
Orco	317	949	AAA	0	0	0.61281	2.22695	0	0	0	N/A	0
Orco	318	952	CAG	2	0	0.607822	1.69635	3.29044	0	-3.29044	1	-11.501
Orco	319	955	GAG	1	0	0.59952	2.20647	1.668	0	-1.668	1	-5.83013
Orco	320	958	ATG	0	0	0	3	0	0	0	N/A	0
Orco	321	961	CTG	2	0	1.43109	1.47022	1.39754	0	-1.39754	1	-4.88478
Orco	322	964	GCA	1	0	1	2	1	0	-1	1	-3.49528
Orco	323	967	AGA	0	0	0.83976	2	0	0	0	N/A	0
Orco	324	970	TCC	1	0	1	2	1	0	-1	1	-3.49528
Orco	325	973	GCG	1	0	1	2	1	0	-1	1	-3.49528
Orco	326	976	ATC	0	0	0.853959	2.14604	0	0	0	N/A	0
Orco	327	979	AAG	1	0	0.599591	2.24017	1.6678	0	-1.6678	1	-5.82944
Orco	328	982	TAT	0	0	0.738468	2	0	0	0	N/A	0
Orco	329	985	TGG	0	0	0	1.80341	0	0	0	N/A	0
Orco	330	988	GTA	1	0	1	2	1	0	-1	1	-3.49528
Orco	331	991	GAG	1	0	0.603739	2.20225	1.65635	0	-1.65635	1	-5.78938
Orco	332	994	CGT	1	0	1.11713	1.36746	0.895152	0	-0.895152	1	-3.1288
Orco	333	997	CAT	0	0	0.738468	2.26153	0	0	0	N/A	0
Orco	334	1000	AAA	2	0	0.603283	2.23648	3.31519	0	-3.31519	1	-11.5875
Orco	335	1003	CAC	0	0	0.69583	2.30417	0	0	0	N/A	0
Orco	336	1006	GTT	1	0	1	2	1	0	-1	1	-3.49528
Orco	337	1009	GTG	0	0	1	2	0	0	0	N/A	0
Orco	338	1012	AGA	0	0	0.83976	2	0	0	0	N/A	0
Orco	339	1015	CTG	0	0	1.69583	1.30417	0	0	0	N/A	0
Orco	340	1018	GTG	0	0	1	2	0	0	0	N/A	0
Orco	341	1021	GCG	0	0	1	2	0	0	0	N/A	0
Orco	342	1024	TCC	0	0	1	2	0	0	0	N/A	0
Orco	343	1027	ATA	0	0	0.38719	2.61281	0	0	0	N/A	0
Orco	344	1030	GGA	0	0	1	1.80599	0	0	0	N/A	0
Orco	345	1033	GAT	0	0	0.738468	2.26153	0	0	0	N/A	0
Orco	346	1036	ACT	0	0	1	2	0	0	0	N/A	0
Orco	347	1039	TAT	0	0	0.738468	2	0	0	0	N/A	0
Orco	348	1042	GGT	0	0	1	2	0	0	0	N/A	0
Orco	349	1045	ACT	0	0	1	2	0	0	0	N/A	0
Orco	350	1048	GCT	0	0	1	2	0	0	0	N/A	0
Orco	351	1051	CTA	0	0	1.69583	1.30417	0	0	0	N/A	0
Orco	352	1054	CTA	1	0	1.69583	1.30417	0.589682	0	-0.589682	1	-2.0611
Orco	353	1057	TTT	0	0	0.738468	2.26153	0	0	0	N/A	0
Orco	354	1060	CAC	0	0	0.69583	2.30417	0	0	0	N/A	0
Orco	355	1063	ATG	0	0	0	3	0	0	0	N/A	0
Orco	356	1066	TTG	0	0	1.33676	1.54649	0	0	0	N/A	0
Orco	357	1069	GTG	0	0	1	2	0	0	0	N/A	0
Orco	358	1072	TCT	1	0	1	1.7747	1	0	-1	1	-3.49528
Orco	359	1075	ACT	2	0	1	2	2	0	-2	1	-6.99055
Orco	360	1078	ATC	1	0	0.85489	2.14511	1.16974	0	-1.16974	1	-4.08857
Orco	361	1081	ACC	2	0	1	2	2	0	-2	1	-6.99055
Orco	362	1084	CTT	0	0	1	2	0	0	0	N/A	0
Orco	363	1087	ACG	1	0	1	2	1	0	-1	1	-3.49528
Orco	364	1090	CTT	0	0	1	2	0	0	0	N/A	0
Orco	365	1093	CTG	0	0	1.69583	1.30417	0	0	0	N/A	0
Orco	366	1096	GCC	1	0	1	2	1	0	-1	1	-3.49528
Orco	367	1099	TAT	0	0	0.738468	2	0	0	0	N/A	0
Orco	368	1102	CAA	0	0	0.61281	1.69136	0	0	0	N/A	0
Orco	369	1105	GCG	0	0	1	2	0	0	0	N/A	0
Orco	370	1108	ACA	0	0	1	2	0	0	0	N/A	0
Orco	371	1111	AAG	0	0	0.598295	2.24147	0	0	0	N/A	0
Orco	372	1114	ATT	1	0	0.854285	2.14571	1.17057	0	-1.17057	1	-4.09146
Orco	373	1117	GAC	1	0	0.727413	2.27259	1.37473	0	-1.37473	1	-4.80508
Orco	374	1120	GGT	0	0	1	2	0	0	0	N/A	0
Orco	375	1123	CTC	0	0	1	2	0	0	0	N/A	0
Orco	376	1126	AAC	2	0	0.723816	2.27618	2.76313	0	-2.76313	1	-9.65792
Orco	377	1129	GTA	1	0	1	2	1	0	-1	1	-3.49528
Orco	378	1132	TAC	0	0	0.69583	2	0	0	0	N/A	0
Orco	379	1135	GCA	1	0	1	2	1	0	-1	1	-3.49528
Orco	380	1138	TTC	1	0	0.699427	2.30057	1.42974	0	-1.42974	1	-4.99734
Orco	381	1141	AGC	1	0	0.699635	2.30037	1.42932	0	-1.42932	1	-4.99586
Orco	382	1144	ACT	2	0	1	2	2	0	-2	1	-6.99055
Orco	383	1147	ATC	0	1	0.962134	2.03787	0	0.490709	0.490709	0.679289	1.71517
Orco	384	1150	GGG	2	0	1	1.87266	2	0	-2	1	-6.99055
Orco	385	1153	TAT	1	0	0.706885	2	1.41466	0	-1.41466	1	-4.94462
Orco	386	1156	TTG	2	1	1.09575	1.88407	1.82524	0.530765	-1.29447	0.950277	-4.52455
Orco	387	1159	AGT	1	1	0.717803	2.2822	1.39314	0.438174	-0.954965	0.942751	-3.33787
Orco	388	1162	TAT	2	0	0.71069	2	2.81417	0	-2.81417	1	-9.83629
Orco	389	1165	ACT	2	0	1	2	2	0	-2	1	-6.99055
Orco	390	1168	CTA	1	0	1.18042	1.81958	0.847159	0	-0.847159	1	-2.96105
Orco	391	1171	GGT	2	0	1	1.98269	2	0	-2	1	-6.99055
Orco	392	1174	CAG	0	0	0.598295	1.70587	0	0	0	N/A	0
Orco	393	1177	GTG	0	0	1	2	0	0	0	N/A	0
Orco	394	1180	TTC	2	0	0.723608	2.27639	2.76393	0	-2.76393	1	-9.66069
Orco	395	1183	CAC	0	0	0.69583	2.30417	0	0	0	N/A	0
Orco	396	1186	TTC	0	0	0.69583	2.30417	0	0	0	N/A	0
Orco	397	1189	TGT	1	0	0.722478	2.14526	1.38413	0	-1.38413	1	-4.8379
Orco	398	1192	ATC	0	0	0.853959	2.14604	0	0	0	N/A	0
Orco	399	1195	TTT	2	0	0.71069	2.28931	2.81417	0	-2.81417	1	-9.83629
Orco	400	1198	GGC	1	0	1	1.98269	1	0	-1	1	-3.49528
Orco	401	1201	AAC	0	0	0.69583	2.30417	0	0	0	N/A	0
Orco	402	1204	AGG	1	0	0.82647	2.16001	1.20996	0	-1.20996	1	-4.22916
Orco	403	1207	CTC	1	0	1	2	1	0	-1	1	-3.49528
Orco	404	1210	ATT	0	0	0.855216	2.14478	0	0	0	N/A	0
Orco	405	1213	GAA	1	0	0.602059	2.20393	1.66097	0	-1.66097	1	-5.80554
Orco	406	1216	GAG	0	0	0.598295	2.20769	0	0	0	N/A	0
Orco	407	1219	AGC	0	0	0.69583	2.30417	0	0	0	N/A	0
Orco	408	1222	TCA	1	0	1	1.92113	1	0	-1	1	-3.49528
Orco	409	1225	TCA	1	0	1	1.70815	1	0	-1	1	-3.49528
Orco	410	1228	GTG	1	0	1	2	1	0	-1	1	-3.49528
Orco	411	1231	ATG	0	0	0	3	0	0	0	N/A	0
Orco	412	1234	GAG	1	0	0.609047	2.19694	1.64191	0	-1.64191	1	-5.73893
Orco	413	1237	GCT	1	0	1	2	1	0	-1	1	-3.49528
Orco	414	1240	GCG	1	0	1	2	1	0	-1	1	-3.49528
Orco	415	1243	TAC	0	0	0.69583	2	0	0	0	N/A	0
Orco	416	1246	TCC	1	0	1	1.99379	1	0	-1	1	-3.49528
Orco	417	1249	TGT	1	0	0.706885	2.14571	1.41466	0	-1.41466	1	-4.94462
Orco	418	1252	CAG	1	0	0.609047	1.69512	1.64191	0	-1.64191	1	-5.73893
Orco	419	1255	TGG	0	0	0	1.80341	0	0	0	N/A	0
Orco	420	1258	TAC	0	0	0.69583	2	0	0	0	N/A	0
Orco	421	1261	GAC	1	0	0.699635	2.30037	1.42932	0	-1.42932	1	-4.99586
Orco	422	1264	GGC	1	0	1	2	1	0	-1	1	-3.49528
Orco	423	1267	TCC	2	0	1	1.97286	2	0	-2	1	-6.99055
Orco	424	1270	GAG	2	0	0.607822	2.19816	3.29044	0	-3.29044	1	-11.501
Orco	425	1273	GAG	1	0	0.609047	2.19694	1.64191	0	-1.64191	1	-5.73893
Orco	426	1276	GCG	2	0	1	2	2	0	-2	1	-6.99055
Orco	427	1279	AAG	0	0	0.598295	2.24147	0	0	0	N/A	0
Orco	428	1282	ACC	0	0	1	2	0	0	0	N/A	0
Orco	429	1285	TTT	0	0	0.738468	2.26153	0	0	0	N/A	0
Orco	430	1288	GTG	1	0	1	2	1	0	-1	1	-3.49528
Orco	431	1291	CAG	0	0	0.598295	1.70587	0	0	0	N/A	0
Orco	432	1294	ATC	1	0	0.85489	2.14511	1.16974	0	-1.16974	1	-4.08857
Orco	433	1297	GTG	0	0	1	2	0	0	0	N/A	0
Orco	434	1300	TGC	0	0	0.69583	2.14604	0	0	0	N/A	0
Orco	435	1303	CAG	0	0	0.598295	1.70587	0	0	0	N/A	0
Orco	436	1306	CAG	0	0	0.598295	1.70587	0	0	0	N/A	0
Orco	437	1309	TGT	0	0	0.738468	2.14478	0	0	0	N/A	0
Orco	438	1312	CAG	0	0	0.598295	1.70587	0	0	0	N/A	0
Orco	439	1315	AAG	0	0	0.598295	2.24147	0	0	0	N/A	0
Orco	440	1318	GCC	1	0	1	2	1	0	-1	1	-3.49528
Orco	441	1321	ATG	0	0	0	3	0	0	0	N/A	0
Orco	442	1324	AGC	0	0	0.69583	2.30417	0	0	0	N/A	0
Orco	443	1327	ATC	0	0	0.853959	2.14604	0	0	0	N/A	0
Orco	444	1330	TCT	2	0	1	1.97434	2	0	-2	1	-6.99055
Orco	445	1333	GGT	2	0	1	1.98363	2	0	-2	1	-6.99055
Orco	446	1336	GCC	0	0	1	2	0	0	0	N/A	0
Orco	447	1339	AAA	1	0	0.602059	2.2377	1.66097	0	-1.66097	1	-5.80554
Orco	448	1342	TTC	0	0	0.69583	2.30417	0	0	0	N/A	0
Orco	449	1345	TTC	0	0	0.69583	2.30417	0	0	0	N/A	0
Orco	450	1348	ACG	0	0	1	2	0	0	0	N/A	0
Orco	451	1351	GTC	1	0	1	2	1	0	-1	1	-3.49528
Orco	452	1354	TCT	1	0	1	1.7747	1	0	-1	1	-3.49528
Orco	453	1357	CTG	1	0	1.63713	1.36287	0.610826	0	-0.610826	1	-2.13501
Orco	454	1360	GAT	0	0	0.738468	2.26153	0	0	0	N/A	0
Orco	455	1363	CTC	2	0	1.45333	1.54667	1.37615	0	-1.37615	1	-4.81004
Orco	456	1366	TTT	1	0	0.706885	2.29311	1.41466	0	-1.41466	1	-4.94462
Orco	457	1369	GCT	0	0	1	2	0	0	0	N/A	0
Orco	458	1372	TCT	0	0	1	2	0	0	0	N/A	0
Orco	459	1375	GTA	0	0	1	2	0	0	0	N/A	0
Orco	460	1378	CTT	1	0	1	2	1	0	-1	1	-3.49528
Orco	461	1381	GGC	0	0	1	2	0	0	0	N/A	0
Orco	462	1384	GCC	1	0	1	2	1	0	-1	1	-3.49528
Orco	463	1387	GTA	1	0	1	2	1	0	-1	1	-3.49528
Orco	464	1390	GTA	1	0	1	2	1	0	-1	1	-3.49528
Orco	465	1393	ACC	0	0	1	2	0	0	0	N/A	0
Orco	466	1396	TAC	0	0	0.69583	2	0	0	0	N/A	0
Orco	467	1399	TTC	0	0	0.69583	2.30417	0	0	0	N/A	0
Orco	468	1402	ATG	0	0	0	3	0	0	0	N/A	0
Orco	469	1405	GTG	0	0	1	2	0	0	0	N/A	0
Orco	470	1408	CTG	3	0	1.43806	1.39365	2.08614	0	-2.08614	1	-7.29162
Orco	471	1411	GTA	0	0	1	2	0	0	0	N/A	0
Orco	472	1414	CAA	0	0	0.61281	1.69136	0	0	0	N/A	0
Orco	473	1417	CTG	0	0	1.69583	1.30417	0	0	0	N/A	0
Orco	474	1420	AAG	0	0	0.598295	2.24147	0	0	0	N/A	0
OR1	1	1	---	0	0	0	0.593919	0	0	0	N/A	0
OR1	2	4	ATG	0.5	2.5	0.120143	2.87259	4.1617	0.870294	-3.2914	0.939815	-3.83422
OR1	3	7	TAT	0.5	4.5	0.885195	1.98129	0.564847	2.27124	1.7064	0.333966	1.98782
OR1	4	10	AAA	1	5	0.86939	1.83753	1.15023	2.72104	1.57081	0.375619	1.82987
OR1	5	13	ACT	1	3	0.729989	2.26009	1.36988	1.32738	-0.0425057	0.748136	-0.0495158
OR1	6	16	AAA	3	1	0.790618	1.9579	3.7945	0.510751	-3.28375	0.993153	-3.82531
OR1	7	19	GGC	1	2	0.992607	2.00739	1.00745	0.996317	-0.0111306	0.74402	-0.0129663
OR1	8	22	CTT	1	3	0.716202	2.2141	1.39625	1.35495	-0.0413003	0.747674	-0.0481116
OR1	9	25	GAA	1	0	0.472324	2.3696	2.11719	0	-2.11719	1	-2.46636
OR1	10	28	TAT	0	3	0.612673	2.21113	0	1.35677	1.35677	0.480109	1.58053
OR1	11	31	TTG	0	1	1.08339	1.69992	0	0.588262	0.588262	0.610755	0.685279
OR1	12	34	AAG	0	0	0.511976	2.24825	0	0	0	N/A	0
OR1	13	37	AAA	2	1	0.524581	2.24842	3.81257	0.444756	-3.36781	0.99323	-3.92324
OR1	14	40	GAG	0.5	2.5	0.53752	2.25427	0.930198	1.109	0.178806	0.714765	0.208295
OR1	15	43	TTT	0	0	0.632408	2.36759	0	0	0	N/A	0
OR1	16	46	TGT	0	0	0	0	0	0	0	N/A	0
OR1	17	49	GAT	1	2	0.856712	2.14329	1.16725	0.933146	-0.234108	0.801925	-0.272718
OR1	18	52	GAC	1	0	0.492505	2.50749	2.03044	0	-2.03044	1	-2.3653
OR1	19	55	AGT	1	3	0.867115	2.13289	1.15325	1.40655	0.253296	0.67098	0.295069
OR1	20	58	GAC	0	2	0.486164	2.49222	0	0.802497	0.802497	0.700183	0.934846
OR1	21	61	CGC	1	2	1	2	1	1	0	0.740741	0
OR1	22	64	CCT	1	2	0.657604	2.3424	1.52067	0.853827	-0.666845	0.876917	-0.776822
OR1	23	67	TCT	2	0	1	1.8209	2	0	-2	1	-2.32984
OR1	24	70	CCT	1	0	1	2	1	0	-1	1	-1.16492
OR1	25	73	ATG	2	1	1.00398	1.99602	1.99207	0.500997	-1.49107	0.962519	-1.73698
OR1	26	76	GTG	0.833333	4.16667	0.562507	2.27638	1.48146	1.83039	0.348928	0.672815	0.406474
OR1	27	79	TTT	1	2	0.529901	2.14902	1.88715	0.930657	-0.956489	0.8981	-1.11423
OR1	28	82	CGT	0.5	3.5	0.700594	2.16508	0.71368	1.61657	0.902889	0.536696	1.0518
OR1	29	85	CAC	0	1	0.484628	2.15788	0	0.463417	0.463417	0.816603	0.539844
OR1	30	88	GTG	1	0	1	2	1	0	-1	1	-1.16492
OR1	31	91	AAG	1	2	0.533404	2.24952	1.87475	0.88908	-0.98567	0.90387	-1.14823
OR1	32	94	CGC	2	1	0.987099	1.67674	2.02614	0.596396	-1.42974	0.949119	-1.66554
OR1	33	97	CTC	1	1	1.29572	1.70428	0.771772	0.586758	-0.185015	0.813457	-0.215527
OR1	34	100	ATT	1.16667	4.83333	0.679947	2.07422	1.71582	2.33019	0.614375	0.590375	0.715699
OR1	35	103	TTC	0	3	0.538906	2.41701	0	1.2412	1.2412	0.546713	1.4459
OR1	36	106	ATA	1	2	0.591176	2.40882	1.69154	0.830281	-0.861262	0.898808	-1.0033
OR1	37	109	ATG	0	0	0	3	0	0	0	N/A	0
OR1	38	112	AGC	2	0	0.579259	2.42074	3.45269	0	-3.45269	1	-4.02211
OR1	39	115	ACA	1	1	1	1.94737	1	0.513513	-0.486487	0.884885	-0.56672
OR1	40	118	ATC	1	1	0.78636	2.21364	1.27168	0.451745	-0.819938	0.931293	-0.955163
OR1	41	121	GGT	2	0	1	2	2	0	-2	1	-2.32984
OR1	42	124	TCC	3	1	1	1.71168	3	0.58422	-2.41578	0.981505	-2.81419
OR1	43	127	TGG	0	0	0	1.97605	0	0	0	N/A	0
OR1	44	130	CCA	2	0	1	2	2	0	-2	1	-2.32984
OR1	45	133	CAT	1	0	0.529901	2.4701	1.88715	0	-1.88715	1	-2.19838
OR1	46	136	AAT	0	3	0.59905	2.26742	0	1.32309	1.32309	0.494941	1.5413
OR1	47	139	ATC	0.166667	2.83333	0.598391	2.12744	0.278524	1.33181	1.05328	0.542278	1.22699
OR1	48	142	TCC	1	1	0.654846	2.34515	1.52708	0.426411	-1.10067	0.952353	-1.28219
OR1	49	145	GGA	2	0	1	1.95157	2	0	-2	1	-2.32984
OR1	50	148	AGG	1	1	0.936821	2.06318	1.06744	0.484689	-0.582751	0.902485	-0.67886
OR1	51	151	CCC	0	2	0.644795	2.31476	0	0.86402	0.86402	0.611729	1.00652
OR1	52	154	CGG	1.5	2.5	0.709692	2.1089	2.11359	1.18545	-0.92814	0.841732	-1.08121
OR1	53	157	CTC	0	0	1	2	0	0	0	N/A	0
OR1	54	160	CAC	2	0	0.574803	2.4252	3.47945	0	-3.47945	1	-4.05329
OR1	55	163	AAC	1	1	0.857206	2.14279	1.16658	0.46668	-0.6999	0.918355	-0.815329
OR1	56	166	TTC	1	4	0.694299	2.26816	1.4403	1.76354	0.323238	0.665763	0.376547
OR1	57	169	CTC	2	0	1.33616	1.66384	1.49682	0	-1.49682	1	-1.74368
OR1	58	172	TCC	3	0	1	1.79004	3	0	-3	1	-3.49476
OR1	59	175	ACG	0.5	3.5	1.09047	1.90953	0.458517	1.83291	1.3744	0.351614	1.60106
OR1	60	178	TAC	1	0	0.587136	2	1.70318	0	-1.70318	1	-1.98408
OR1	61	181	AGT	2	1	0.542233	2.45777	3.68845	0.406873	-3.28158	0.994095	-3.82278
OR1	62	184	TTT	2	1	0.892342	2.10766	2.24129	0.47446	-1.76683	0.973683	-2.05822
OR1	63	187	ATC	2	3	0.926675	2.06893	2.15825	1.45003	-0.708227	0.824338	-0.825029
OR1	64	190	CTG	2	0	1.4588	1.5412	1.37099	0	-1.37099	1	-1.5971
OR1	65	193	ATC	1	3	0.66376	2.31619	1.50657	1.29523	-0.211339	0.783341	-0.246194
OR1	66	196	ATA	0.833333	3.16667	0.878029	2.10166	0.949096	1.50675	0.557651	0.592155	0.64962
OR1	67	199	GTG	2	2	1.06297	1.93703	1.88152	1.03251	-0.849013	0.869351	-0.989033
OR1	68	202	GCC	1	2	0.701254	2.1278	1.42602	0.939937	-0.486079	0.846133	-0.566244
OR1	69	205	GTC	1	2	1	2	1	1	0	0.740741	0
OR1	70	208	ATG	1	3	0.973228	2.02677	1.02751	1.48019	0.452678	0.608454	0.527335
OR1	71	211	TTT	0	2	0.333974	2.64265	0	0.756815	0.756815	0.788191	0.88163
OR1	72	214	TCT	1	1	0.738908	2.26109	1.35335	0.442264	-0.911085	0.939335	-1.06134
OR1	73	217	GGT	0	2	0.880415	2.11958	0	0.943581	0.943581	0.499182	1.0992
OR1	74	220	CTG	2	0	1.14847	1.85153	1.74145	0	-1.74145	1	-2.02866
OR1	75	223	GCC	2	1	1	2	2	0.5	-1.5	0.962963	-1.74738
OR1	76	226	GGG	1	2	1.04044	1.95956	0.961129	1.02064	0.0595096	0.722589	0.069324
OR1	77	229	GGC	2	2	1.24852	1.73238	1.6019	1.15448	-0.447414	0.79842	-0.521202
OR1	78	232	TAC	1	0	0.587136	2	1.70318	0	-1.70318	1	-1.98408
OR1	79	235	TTG	0	1	0.350584	1.86903	0	0.535036	0.535036	0.842052	0.623275
OR1	80	238	AAA	2.5	1.5	0.993289	1.84543	2.51689	0.812817	-1.70407	0.929309	-1.98511
OR1	81	241	CAG	0	0	0.511976	2.0034	0	0	0	N/A	0
OR1	82	244	CAT	2.5	1.5	1.00387	1.94664	2.49037	0.770557	-1.71981	0.934629	-2.00345
OR1	83	247	TGG	1	2	0.519411	2.14689	1.92526	0.93158	-0.993678	0.900938	-1.15756
OR1	84	250	GAC	1	2	0.578512	2.41306	1.72857	0.828822	-0.899751	0.902275	-1.04814
OR1	85	253	GAA	0.5	3.5	0.595816	2.34411	0.839186	1.4931	0.653919	0.609634	0.761764
OR1	86	256	ATG	0	0	0	3	0	0	0	N/A	0
OR1	87	259	ACG	0	1	1	1.79641	0	0.556666	0.556666	0.642399	0.648472
OR1	88	262	TTT	0	0	0.632408	2.36759	0	0	0	N/A	0
OR1	89	265	TTC	0	0	0.484628	2.51537	0	0	0	N/A	0
OR1	90	268	GAC	2	0	0.579259	2.42074	3.45269	0	-3.45269	1	-4.02211
OR1	91	271	ATG	0	2	0.81051	1.9925	0	1.00376	1.00376	0.505298	1.16931
OR1	92	274	GGA	2	0	1	1.94315	2	0	-2	1	-2.32984
OR1	93	277	CAT	1	0	0.529901	2.4701	1.88715	0	-1.88715	1	-2.19838
OR1	94	280	ATC	1	0	0.605591	2.39441	1.65128	0	-1.65128	1	-1.92361
OR1	95	283	ATT	0	1	0.702528	2.29747	0	0.435261	0.435261	0.765824	0.507045
OR1	96	286	TTG	0	0	1.14438	1.62673	0	0	0	N/A	0
OR1	97	289	ACT	0	2	0.74502	2.11958	0	0.943581	0.943581	0.547485	1.0992
OR1	98	292	ATT	0	1	0.26386	2.73614	0	0.365478	0.365478	0.912047	0.425753
OR1	99	295	TGT	0	3	0.779378	2.17388	0	1.38002	1.38002	0.398843	1.60762
OR1	100	298	TTG	0	1	0.789253	2.14063	0	0.467153	0.467153	0.730619	0.544196
OR1	101	301	AAT	1	1	0.620076	2.37992	1.61271	0.420181	-1.19253	0.957278	-1.3892
OR1	102	304	GGA	1	2	1.03973	1.91131	0.961788	1.0464	0.0846136	0.71507	0.0985682
OR1	103	307	ATT	0	2	0.917425	1.94718	0	1.02713	1.02713	0.462043	1.19652
OR1	104	310	TAT	0	2	0.84985	2.07507	0	0.963821	0.963821	0.503313	1.12278
OR1	105	313	ATG	0	1	0.7938	2.04743	0	0.488417	0.488417	0.720614	0.568967
OR1	106	316	ACC	2.5	3.5	0.794932	2.20507	3.14492	1.58725	-1.55767	0.880062	-1.81457
OR1	107	319	AGA	0	0	0.760222	2	0	0	0	N/A	0
OR1	108	322	TTG	1	1	1.06409	1.64149	0.939773	0.609203	-0.33057	0.84532	-0.385088
OR1	109	325	ATG	0	2	0.905916	2.09408	0	0.955072	0.955072	0.487243	1.11258
OR1	110	328	CAA	1	2	0.891534	1.99335	1.12166	1.00334	-0.118324	0.772517	-0.137838
OR1	111	331	GCT	0	1	1	2	0	0.5	0.5	0.666667	0.582461
OR1	112	334	CGG	1	1	1.21264	1.74692	0.824646	0.572438	-0.252208	0.832115	-0.293803
OR1	113	337	GCG	1	1	1	2	1	0.5	-0.5	0.888889	-0.582461
OR1	114	340	AAA	2	2	0.800683	2.12586	2.49787	0.940795	-1.55707	0.934892	-1.81387
OR1	115	343	AAA	0	0	0.470613	2.28961	0	0	0	N/A	0
OR1	116	346	GTT	0	2	0.707483	2.07507	0	0.963821	0.963821	0.556134	1.12278
OR1	117	349	TCC	0.5	2.5	0.654674	2.04393	0.763739	1.22314	0.459397	0.643243	0.535161
OR1	118	352	GAG	1	0	0.483284	2.35864	2.06917	0	-2.06917	1	-2.41043
OR1	119	355	GCA	1	1	1	2	1	0.5	-0.5	0.888889	-0.582461
OR1	120	358	ATA	1	0	0.759616	2.24038	1.31645	0	-1.31645	1	-1.53357
OR1	121	361	AGA	0	1	0.559335	2.20089	0	0.454362	0.454362	0.797359	0.529296
OR1	122	364	GAT	1	1	0.655207	2.34479	1.52623	0.426477	-1.09976	0.9523	-1.28113
OR1	123	367	TGT	0	2	0.632408	2.07317	0	0.964707	0.964707	0.587151	1.12381
OR1	124	370	TTC	1	1	0.917027	1.83957	1.09048	0.543606	-0.546874	0.889333	-0.637066
OR1	125	373	CTT	0	0	1	2	0	0	0	N/A	0
OR1	126	376	GAA	2	0	0.495852	2.34608	4.03346	0	-4.03346	1	-4.69866
OR1	127	379	TTC	1	0	0.587136	2.41286	1.70318	0	-1.70318	1	-1.98408
OR1	128	382	CAT	1	0	0.529901	2.4701	1.88715	0	-1.88715	1	-2.19838
OR1	129	385	CTA	1	0	1.48463	1.51537	0.673569	0	-0.673569	1	-0.784655
OR1	130	388	TAC	1	1	0.496961	2.34515	2.01223	0.426411	-1.58582	0.969425	-1.84736
OR1	131	391	TAC	0	0	0.484628	2	0	0	0	N/A	0
OR1	132	394	TAT	1	1	0.529901	2.3424	1.88715	0.426913	-1.46023	0.965965	-1.70106
OR1	133	397	AAG	0	0	0.511976	2.24825	0	0	0	N/A	0
OR1	134	400	GAC	1	2	0.587136	2.41286	1.70318	0.82889	-0.874294	0.900083	-1.01848
OR1	135	403	CGG	1	0	1.2935	1.37033	0.773093	0	-0.773093	1	-0.900593
OR1	136	406	TCG	0	0	1	1.7065	0	0	0	N/A	0
OR1	137	409	GCA	2	1	1	2	2	0.5	-1.5	0.962963	-1.74738
OR1	138	412	TAC	1	0	0.587136	2	1.70318	0	-1.70318	1	-1.98408
OR1	139	415	TGG	0.666667	2.33333	0.828056	1.98843	0.805099	1.17346	0.368358	0.644972	0.429108
OR1	140	418	ACT	1	1	1	2	1	0.5	-0.5	0.888889	-0.582461
OR1	141	421	AAG	0	0	0.511976	2.24825	0	0	0	N/A	0
OR1	142	424	ATA	1	1	0.654177	2.34582	1.52864	0.42629	-1.10235	0.95245	-1.28415
OR1	143	427	TTC	1	2	0.543369	2.404	1.84037	0.831946	-1.00842	0.910569	-1.17473
OR1	144	430	TCC	1	1	1	1.97003	1	0.507607	-0.492393	0.886635	-0.573599
OR1	145	433	GAA	1	1	0.472817	2.1426	2.11498	0.466724	-1.64826	0.967318	-1.92009
OR1	146	436	ATA	1	1	0.771191	2.22881	1.2967	0.44867	-0.848026	0.933918	-0.987883
OR1	147	439	CAT	1	0	0.624531	2.37547	1.6012	0	-1.6012	1	-1.86527
OR1	148	442	ATT	1	1	0.949016	2.05098	1.05372	0.487571	-0.566153	0.89993	-0.659523
OR1	149	445	ATA	0	0	0.529387	2.47061	0	0	0	N/A	0
OR1	150	448	TCA	1	0	1	1.50314	1	0	-1	1	-1.16492
OR1	151	451	GGA	1	0	1	1.85512	1	0	-1	1	-1.16492
OR1	152	454	ATA	0	1	0.162179	2.83782	0	0.352383	0.352383	0.94594	0.410498
OR1	153	457	TTC	0	0	0.484628	2.51537	0	0	0	N/A	0
OR1	154	460	ACC	2	1	0.902528	2.09747	2.216	0.476764	-1.73923	0.972772	-2.02607
OR1	155	463	ATT	1	1	0.694652	2.30535	1.43957	0.433774	-1.0058	0.946384	-1.17167
OR1	156	466	TAC	0	0	0.484628	2	0	0	0	N/A	0
OR1	157	469	ATT	2	1	0.949016	2.05098	2.10745	0.487571	-1.61988	0.968344	-1.88703
OR1	158	472	CTG	0.5	1.5	0.767967	2.23203	0.651069	0.672033	0.0209637	0.744011	0.0244211
OR1	159	475	ATT	1	2	0.673042	2.18889	1.48579	0.913705	-0.572085	0.860097	-0.666435
OR1	160	478	CTA	1	1	0.78471	1.87913	1.27436	0.532162	-0.742195	0.913223	-0.864599
OR1	161	481	ATG	0	0	0	3	0	0	0	N/A	0
OR1	162	484	ATG	2.66667	2.33333	0.839742	2.16026	3.17558	1.08012	-2.09546	0.938271	-2.44105
OR1	163	487	GTC	0	4	0.65167	2.34833	0	1.70334	1.70334	0.37545	1.98425
OR1	164	490	GGC	0	0	1	2	0	0	0	N/A	0
OR1	165	493	ATG	1	2	0.610197	2.3898	1.63881	0.836889	-0.801925	0.892716	-0.93418
OR1	166	496	TCT	2	3	1.00284	1.92729	1.99433	1.55659	-0.437744	0.776737	-0.509937
OR1	167	499	CTG	2	0	1.24641	1.58743	1.6046	0	-1.6046	1	-1.86924
OR1	168	502	TTC	0	0	0.484628	2.51537	0	0	0	N/A	0
OR1	169	505	ACA	0.833333	2.16667	0.924913	2.07509	0.900986	1.04413	0.143147	0.699702	0.166755
OR1	170	508	TTG	2	0	1.38039	1.54949	1.44886	0	-1.44886	1	-1.68781
OR1	171	511	AAA	0.5	1.5	0.202456	2.72409	2.46967	0.550643	-1.91903	0.930821	-2.23551
OR1	172	514	CCG	3	0	1	2	3	0	-3	1	-3.49476
OR1	173	517	CTG	0.5	2.5	0.592605	1.83928	0.843732	1.35923	0.515497	0.641713	0.600513
OR1	174	520	TAC	0	0	0.484628	2	0	0	0	N/A	0
OR1	175	523	ACA	1.5	2.5	0.720622	2.25489	2.08154	1.1087	-0.972836	0.852451	-1.13328
OR1	176	526	AAC	0	0	0.484628	2.51537	0	0	0	N/A	0
OR1	177	529	TAC	0	3	0.824848	1.86766	0	1.60629	1.60629	0.33375	1.8712
OR1	178	532	AGC	2.5	2.5	0.977992	1.76142	2.55626	1.41931	-1.13695	0.847912	-1.32446
OR1	179	535	AAA	0	2	0.479165	2.42737	0	0.823937	0.823937	0.697462	0.959822
OR1	180	538	GGC	1	0	1	1.99157	1	0	-1	1	-1.16492
OR1	181	541	ATG	0	0	0	3	0	0	0	N/A	0
OR1	182	544	TTC	1	0	0.587136	2.41286	1.70318	0	-1.70318	1	-1.98408
OR1	183	547	AGC	1	1	0.842115	2.15788	1.18749	0.463417	-0.724069	0.921205	-0.843484
OR1	184	550	TCC	0.5	2.5	0.654674	2.17626	0.763739	1.14876	0.38502	0.659298	0.448518
OR1	185	553	AAT	1	1	0.529901	2.4701	1.88715	0.404842	-1.4823	0.968801	-1.72677
OR1	186	556	CCT	1	2	0.88898	2.11102	1.12489	0.947409	-0.177476	0.788612	-0.206746
OR1	187	559	CCA	2	0	1	2	2	0	-2	1	-2.32984
OR1	188	562	CCA	1	2	0.657259	2.19975	1.52147	0.909195	-0.612275	0.865579	-0.713252
OR1	189	565	AAC	2	0	0.579259	2.42074	3.45269	0	-3.45269	1	-4.02211
OR1	190	568	GGA	0.5	1.5	0.670656	2.27257	0.745539	0.660044	-0.0854943	0.772136	-0.0995941
OR1	191	571	ACC	2	0	1	2	2	0	-2	1	-2.32984
OR1	192	574	TTC	1	0	0.492505	2.50749	2.03044	0	-2.03044	1	-2.3653
OR1	193	577	GAG	0	0	0.511976	2.32995	0	0	0	N/A	0
OR1	194	580	CAT	1	1	0.624531	2.37547	1.6012	0.42097	-1.18023	0.956662	-1.37488
OR1	195	583	TCT	2	0	1	1.65434	2	0	-2	1	-2.32984
OR1	196	586	GTG	3	1	1	2	3	0.5	-2.5	0.987654	-2.9123
OR1	197	589	TAC	2	0	0.574803	2	3.47945	0	-3.47945	1	-4.05329
OR1	198	592	TTC	0	1	0.484628	2.15788	0	0.463417	0.463417	0.816603	0.539844
OR1	199	595	TAT	2	0	0.536014	2	3.73125	0	-3.73125	1	-4.34661
OR1	200	598	TTT	2	1	1.22212	1.74034	1.6365	0.574599	-1.0619	0.929793	-1.23703
OR1	201	601	CCA	2	0	1	2	2	0	-2	1	-2.32984
OR1	202	604	ACG	0	0	0	0	0	0	0	N/A	0
OR1	203	607	GAT	2	0	0.536014	2.46399	3.73125	0	-3.73125	1	-4.34661
OR1	204	610	GTA	1	1	1	2	1	0.5	-0.5	0.888889	-0.582461
OR1	205	613	TTT	1	1	0.624531	2.21326	1.6012	0.451823	-1.14938	0.951566	-1.33893
OR1	206	616	TAC	1	0	0.587136	2	1.70318	0	-1.70318	1	-1.98408
OR1	207	619	ACA	3	0	1	2	3	0	-3	1	-3.49476
OR1	208	622	ACA	1	0	1	2	1	0	-1	1	-1.16492
OR1	209	625	CTA	1	0	1.21993	1.52509	0.819721	0	-0.819721	1	-0.954911
OR1	210	628	AAG	1.5	1.5	0.537121	2.20267	2.79266	0.680992	-2.11167	0.946117	-2.45993
OR1	211	631	GGA	3	0	1	1.93838	3	0	-3	1	-3.49476
OR1	212	634	CAT	1	1	0.529901	2.1277	1.88715	0.46999	-1.41715	0.960243	-1.65087
OR1	213	637	TGG	0	0	0	1.97605	0	0	0	N/A	0
OR1	214	640	ATA	0	1	0.501171	2.49883	0	0.400187	0.400187	0.832943	0.466187
OR1	215	643	TTA	0	0	1.10302	1.52939	0	0	0	N/A	0
OR1	216	646	TTT	1	1	0.572909	2.42709	1.74548	0.412016	-1.33346	0.963531	-1.55338
OR1	217	649	GCA	1	0	1	2	1	0	-1	1	-1.16492
OR1	218	652	ATC	2	1	0.65812	2.34188	3.03896	0.427007	-2.61195	0.989443	-3.04272
OR1	219	655	AAT	1	0	0.624531	2.37547	1.6012	0	-1.6012	1	-1.86527
OR1	220	658	TTA	0.5	2.5	0.983503	1.88879	0.508387	1.3236	0.815209	0.506458	0.949654
OR1	221	661	CCT	1	2	0.702687	2.29731	1.42311	0.870582	-0.552527	0.861111	-0.64365
OR1	222	664	AAC	2.5	2.5	0.840684	2.10417	2.97377	1.18812	-1.78565	0.914986	-2.08014
OR1	223	667	AAC	1	2	0.842115	2.10526	1.18749	0.950003	-0.237483	0.801746	-0.276649
OR1	224	670	TAC	0	0	0.484628	2	0	0	0	N/A	0
OR1	225	673	AAC	1	1	0.695158	2.30484	1.43852	0.433869	-1.00465	0.946306	-1.17034
OR1	226	676	GTT	1	1	0.960727	2.03927	1.04088	0.490371	-0.550508	0.897445	-0.641298
OR1	227	679	ACC	1	0	1	2	1	0	-1	1	-1.16492
OR1	228	682	TGC	1	2	0.72583	2.21753	1.37773	0.901906	-0.475827	0.847558	-0.554302
OR1	229	685	GGA	1	0	1	1.95157	1	0	-1	1	-1.16492
OR1	230	688	GTC	0	1	1	2	0	0.5	0.5	0.666667	0.582461
OR1	231	691	TTC	0	0	0.484628	2.51537	0	0	0	N/A	0
OR1	232	694	GGA	1.5	2.5	0.682784	2.18652	2.19689	1.14337	-1.05352	0.857072	-1.22726
OR1	233	697	TTC	1	0	0.490741	2.50926	2.03773	0	-2.03773	1	-2.3738
OR1	234	700	GAT	2	0	0.537777	2.46222	3.71901	0	-3.71901	1	-4.33235
OR1	235	703	CTA	1	0	1.14847	1.85153	0.870726	0	-0.870726	1	-1.01433
OR1	236	706	CTC	2.5	1.5	1.20116	1.79884	2.08132	0.833872	-1.24744	0.897327	-1.45317
OR1	237	709	CTT	2	1	0.844306	2.15569	2.36881	0.463888	-1.90492	0.977709	-2.21908
OR1	238	712	ATC	2	1	0.662576	2.33742	3.01852	0.427821	-2.5907	0.989227	-3.01796
OR1	239	715	TTG	0	1	1.04888	1.74133	0	0.574274	0.574274	0.624085	0.668984
OR1	240	718	GCT	0.666667	2.33333	0.452445	2.54755	1.47348	0.915911	-0.557564	0.82987	-0.649519
OR1	241	721	GTG	2	0	1	2	2	0	-2	1	-2.32984
OR1	242	724	TTG	0	1	0.686745	2.24313	0	0.445805	0.445805	0.765606	0.519328
OR1	243	727	CAA	0	0	0.470613	2.04476	0	0	0	N/A	0
OR1	244	730	ATA	2	1	0.760069	2.23993	2.63134	0.446442	-2.1849	0.983737	-2.54524
OR1	245	733	TAT	0	2	0.258319	2.01416	0	0.99297	0.99297	0.785576	1.15673
OR1	246	736	GGA	2	0	1	1.95157	2	0	-2	1	-2.32984
OR1	247	739	CAT	2	0	0.542233	2.45777	3.68845	0	-3.68845	1	-4.29675
OR1	248	742	ATA	2	1	0.979653	2.02035	2.04154	0.494964	-1.54658	0.965178	-1.80164
OR1	249	745	AAG	1	0	0.483284	2.27694	2.06917	0	-2.06917	1	-2.41043
OR1	250	748	ATC	2	0	0.822091	2.17791	2.43282	0	-2.43282	1	-2.83404
OR1	251	751	ATG	1	1	0.811935	2.0415	1.23163	0.489837	-0.741789	0.919033	-0.864125
OR1	252	754	AAA	0	2	0.482592	2.26458	0	0.883166	0.883166	0.679522	1.02882
OR1	253	757	CAT	1	1	0.624531	2.37547	1.6012	0.42097	-1.18023	0.956662	-1.37488
OR1	254	760	AAT	1	1	0.529901	2.4701	1.88715	0.404842	-1.4823	0.968801	-1.72677
OR1	255	763	TTG	0	0	1.14438	1.62673	0	0	0	N/A	0
OR1	256	766	TTA	1	0	1.12336	1.52864	0.890187	0	-0.890187	1	-1.037
OR1	257	769	AGC	2	2	0.611699	2.3883	3.26958	0.837415	-2.43217	0.971277	-2.83328
OR1	258	772	ATC	0	1	0.238382	2.76162	0	0.362107	0.362107	0.920539	0.421826
OR1	259	775	CCG	1	0	1	2	1	0	-1	1	-1.16492
OR1	260	778	CTG	0.5	2.5	1.16998	1.80912	0.427358	1.38189	0.954529	0.441193	1.11195
OR1	261	781	CCC	2	0	1	2	2	0	-2	1	-2.32984
OR1	262	784	AAA	0	2	0.514791	2.3153	0	0.86382	0.86382	0.669289	1.00628
OR1	263	787	AAA	0	1	0.480335	2.44621	0	0.408796	0.408796	0.83587	0.476215
OR1	264	790	GAG	0.166667	2.83333	0.559025	2.40452	0.298138	1.17834	0.880199	0.596224	1.02536
OR1	265	793	AGT	1	3	0.578704	2.26775	1.728	1.32289	-0.405105	0.8141	-0.471916
OR1	266	796	GAC	2	3	0.594396	2.4056	3.36476	1.24709	-2.11768	0.943505	-2.46692
OR1	267	799	ATA	1.83333	2.16667	0.878029	2.10166	2.08801	1.03093	-1.05708	0.877075	-1.23141
OR1	268	802	ATG	0	2	0.746465	2.10423	0	0.950465	0.950465	0.54486	1.10722
OR1	269	805	TTC	2	1	0.581023	2.14279	3.4422	0.46668	-2.97552	0.990294	-3.46625
OR1	270	808	TCC	2	0	1	1.95699	2	0	-2	1	-2.32984
OR1	271	811	GCT	1	3	1	2	1	1.5	0.5	0.592593	0.582461
OR1	272	814	GAA	0	0	0.470613	2.37131	0	0	0	N/A	0
OR1	273	817	GAG	0	0	0.511976	2.32995	0	0	0	N/A	0
OR1	274	820	AAT	0	0	0.632408	2.36759	0	0	0	N/A	0
OR1	275	823	CGT	2	3	0.843188	2.15681	2.37195	1.39094	-0.98101	0.861054	-1.1428
OR1	276	826	CAG	1	1	0.483284	2.20193	2.06917	0.454148	-1.61503	0.967607	-1.88138
OR1	277	829	GTC	0	1	0.846103	2.1539	0	0.464275	0.464275	0.717966	0.540843
OR1	278	832	GCT	1.5	3.5	1.07513	1.67531	1.39519	2.08917	0.693982	0.525524	0.808435
OR1	279	835	CAG	1	4	0.632282	2.15849	1.58157	1.85314	0.271572	0.682154	0.31636
OR1	280	838	CTT	1	1	1.09736	1.76725	0.911279	0.565852	-0.345427	0.853253	-0.402395
OR1	281	841	CTA	2	0	1.24439	1.58267	1.60721	0	-1.60721	1	-1.87227
OR1	282	844	AAG	0	0	0.511976	2.24825	0	0	0	N/A	0
OR1	283	847	GAT	0	1	0.520179	2.37017	0	0.42191	0.42191	0.820029	0.491492
OR1	284	850	ATC	2	0	0.822091	2.17791	2.43282	0	-2.43282	1	-2.83404
OR1	285	853	ATT	0	4	0.721629	2.26317	0	1.76744	1.76744	0.330527	2.05892
OR1	286	856	ATT	0.5	2.5	0.604039	2.29828	0.827762	1.08777	0.260006	0.692324	0.302886
OR1	287	859	CAT	0	0	0.632408	2.36759	0	0	0	N/A	0
OR1	288	862	CAT	1	0	0.529901	2.4701	1.88715	0	-1.88715	1	-2.19838
OR1	289	865	AAC	0	1	0.527637	2.47236	0	0.404471	0.404471	0.824121	0.471177
OR1	290	868	CTG	2	0	1.27701	1.58332	1.56616	0	-1.56616	1	-1.82445
OR1	291	871	ATC	1	0	0.83582	2.16418	1.19643	0	-1.19643	1	-1.39375
OR1	292	874	ATA	0	0	0.529387	2.47061	0	0	0	N/A	0
OR1	293	877	AAG	1	0	0.483284	2.27694	2.06917	0	-2.06917	1	-2.41043
OR1	294	880	TTC	0	0	0.484628	2.51537	0	0	0	N/A	0
OR1	295	883	GTA	2	0	1	2	2	0	-2	1	-2.32984
OR1	296	886	GAC	1	1	0.492505	2.50749	2.03044	0.398804	-1.63163	0.973049	-1.90072
OR1	297	889	AAA	2	2	0.715599	2.171	2.79486	0.921236	-1.87363	0.950389	-2.18263
OR1	298	892	TTT	1	1	0.624531	2.21326	1.6012	0.451823	-1.14938	0.951566	-1.33893
OR1	299	895	TCT	1	0	1	2	1	0	-1	1	-1.16492
OR1	300	898	GAT	2	1	0.542233	2.45777	3.68845	0.406873	-3.28158	0.994095	-3.82278
OR1	301	901	GCA	2	1	1	2	2	0.5	-1.5	0.962963	-1.74738
OR1	302	904	TTT	2	0	0.542233	2.45777	3.68845	0	-3.68845	1	-4.29675
OR1	303	907	CAA	0.333333	2.66667	0.563452	2.31309	0.591592	1.15286	0.56127	0.646611	0.653835
OR1	304	910	GAA	1	0	0.499304	2.34262	2.00279	0	-2.00279	1	-2.33309
OR1	305	913	TAT	1	0	0.529901	2	1.88715	0	-1.88715	1	-2.19838
OR1	306	916	TTG	1	0	1.17278	1.61743	0.852676	0	-0.852676	1	-0.993301
OR1	307	919	TTT	1	0	0.529901	2.4701	1.88715	0	-1.88715	1	-2.19838
OR1	308	922	TTG	1	2	1.04423	1.77553	0.957641	1.12643	0.168784	0.690149	0.19662
OR1	309	925	TTC	1	0	0.490741	2.50926	2.03773	0	-2.03773	1	-2.3738
OR1	310	928	TAC	0	0	0.484628	2	0	0	0	N/A	0
OR1	311	931	TTC	2	1	1.17033	1.8063	1.70892	0.553619	-1.1553	0.939221	-1.34583
OR1	312	934	TTT	1	0	0.529901	2.4701	1.88715	0	-1.88715	1	-2.19838
OR1	313	937	CTT	0.5	1.5	0.443793	2.55621	1.12665	0.586807	-0.539843	0.852069	-0.628875
OR1	314	940	CAA	1	0	0.499304	2.01607	2.00279	0	-2.00279	1	-2.33309
OR1	315	943	ATC	0	1	0.574544	2.42546	0	0.412294	0.412294	0.808485	0.48029
OR1	316	946	ATC	0	0	0.778133	2.22187	0	0	0	N/A	0
OR1	317	949	AGC	0	1	0.842115	2.15788	0	0.463417	0.463417	0.719295	0.539844
OR1	318	952	TGT	1	0	0.529901	2.19639	1.88715	0	-1.88715	1	-2.19838
OR1	319	955	GTC	0	1	0.846103	2.1539	0	0.464275	0.464275	0.717966	0.540843
OR1	320	958	TTA	1	0	1.10523	1.53458	0.904793	0	-0.904793	1	-1.05401
OR1	321	961	TTG	2	0	1.35456	1.57532	1.47649	0	-1.47649	1	-1.71999
OR1	322	964	ATG	0	1	1.02981	1.97019	0	0.507565	0.507565	0.65673	0.591274
OR1	323	967	GAG	2	0	0.484995	2.35693	4.12375	0	-4.12375	1	-4.80385
OR1	324	970	GTT	1	0	1	2	1	0	-1	1	-1.16492
OR1	325	973	TCA	2	0	1	1.84212	2	0	-2	1	-2.32984
OR1	326	976	ACA	2	1	1	1.7894	2	0.558847	-1.44115	0.953925	-1.67883
OR1	327	979	CTG	1	1	0.808863	2.16776	1.2363	0.461305	-0.774998	0.926158	-0.902812
OR1	328	982	AAT	1	1	0.887388	2.11261	1.1269	0.473348	-0.653556	0.912505	-0.761341
OR1	329	985	CCA	1	1	1	2	1	0.5	-0.5	0.888889	-0.582461
OR1	330	988	GAG	0	1	0.493006	2.45857	0	0.406741	0.406741	0.832968	0.473821
OR1	331	991	GCT	3	0	1	2	3	0	-3	1	-3.49476
OR1	332	994	TTG	1	0	1.38039	1.54949	0.724431	0	-0.724431	1	-0.843905
OR1	333	997	GCT	0	1	1	2	0	0.5	0.5	0.666667	0.582461
OR1	334	1000	ATG	0.5	1.5	0.384723	2.44896	1.29964	0.612506	-0.687129	0.864232	-0.800452
OR1	335	1003	TAT	1	0	0.529901	2	1.88715	0	-1.88715	1	-2.19838
OR1	336	1006	GGA	1	0	1	1.95157	1	0	-1	1	-1.16492
OR1	337	1009	CCA	1	0	1	2	1	0	-1	1	-1.16492
OR1	338	1012	CTG	2	0	1.22415	1.53503	1.63379	0	-1.63379	1	-1.90323
OR1	339	1015	ACG	1	0	1	2	1	0	-1	1	-1.16492
OR1	340	1018	CTT	0	1	0.903789	2.09621	0	0.477051	0.477051	0.698737	0.555727
OR1	341	1021	GGA	1	0	1	1.95157	1	0	-1	1	-1.16492
OR1	342	1024	ATG	0	0	0	3	0	0	0	N/A	0
OR1	343	1027	TTT	0	2	0.669945	2.29252	0	0.872404	0.872404	0.598852	1.01628
OR1	344	1030	CAA	1	0	0.499304	2.01607	2.00279	0	-2.00279	1	-2.33309
OR1	345	1033	CAA	1	0	0.499304	2.01607	2.00279	0	-2.00279	1	-2.33309
OR1	346	1036	CTT	2	1	1.09323	1.70892	1.82944	0.585165	-1.24427	0.940617	-1.44948
OR1	347	1039	ATG	0	1	0.367209	2.63279	0	0.379825	0.379825	0.877597	0.442466
OR1	348	1042	CTT	0.5	1.5	0.698802	2.01452	0.71551	0.744592	0.0290824	0.742456	0.0338787
OR1	349	1045	CTT	1	1	1.04949	1.95051	0.952845	0.512686	-0.440159	0.877619	-0.51275
OR1	350	1048	TCG	2	0	1	1.89794	2	0	-2	1	-2.32984
OR1	351	1051	ATA	1	0	0.543116	2.45688	1.84123	0	-1.84123	1	-2.14488
OR1	352	1054	ATG	0.5	1.5	0.831091	2.16891	0.601619	0.691592	0.0899728	0.72297	0.104811
OR1	353	1057	TTT	1	0	0.626295	2.3737	1.59669	0	-1.59669	1	-1.86002
OR1	354	1060	GAA	0	0	0.470613	2.37131	0	0	0	N/A	0
OR1	355	1063	ATA	0.5	2.5	0.267275	2.73272	1.87073	0.914838	-0.955893	0.866716	-1.11354
OR1	356	1066	TTA	2	0	1.13	1.59288	1.76991	0	-1.76991	1	-2.06181
OR1	357	1069	AAC	2	0	0.581023	2.41898	3.4422	0	-3.4422	1	-4.0099
OR1	358	1072	AGC	2	1	0.842115	2.15788	2.37497	0.463417	-1.91156	0.977882	-2.22681
OR1	359	1075	AAG	0	0	0.511976	2.24825	0	0	0	N/A	0
OR1	360	1078	AGC	0	0	0.484628	2.51537	0	0	0	N/A	0
OR1	361	1081	GAG	1	3	0.499119	2.44411	2.00353	1.22744	-0.77609	0.863985	-0.904084
OR1	362	1084	GAA	0	2	0.470613	2.17205	0	0.920789	0.920789	0.675548	1.07265
OR1	363	1087	CTA	2	0	1.48463	1.51537	1.34714	0	-1.34714	1	-1.56931
OR1	364	1090	GAG	0.166667	2.83333	0.676729	2.28682	0.246283	1.23899	0.992704	0.527457	1.15642
OR1	365	1093	CAG	1	2	0.500883	2.384	1.99647	0.838927	-1.15755	0.920032	-1.34845
OR1	366	1096	GTG	3	1	1	2	3	0.5	-2.5	0.987654	-2.9123
OR1	367	1099	GTG	0.5	2.5	0.743959	2.25604	0.67208	1.10814	0.436056	0.635646	0.507971
OR1	368	1102	TAC	0.75	2.25	0.532867	2.0084	1.40748	1.1203	-0.287185	0.788308	-0.334548
OR1	369	1105	GCA	1.5	2.5	0.956212	2.02137	1.56869	1.23679	-0.331904	0.75685	-0.386642
OR1	370	1108	ATT	1	0	0.631068	2.36893	1.58461	0	-1.58461	1	-1.84595
OR1	371	1111	CCG	1	0	1	2	1	0	-1	1	-1.16492
OR1	372	1114	TGG	0	0	0	1.97605	0	0	0	N/A	0
OR1	373	1117	GAG	1	0	0.483284	2.35864	2.06917	0	-2.06917	1	-2.41043
OR1	374	1120	TTC	2	2	0.581023	2.24638	3.4422	0.890322	-2.55188	0.970638	-2.97274
OR1	375	1123	ATG	0	0	0	3	0	0	0	N/A	0
OR1	376	1126	GAC	1	1	0.490741	2.50926	2.03773	0.398524	-1.63921	0.973241	-1.90955
OR1	377	1129	GGC	1.83333	2.16667	0.963555	2.03644	1.90268	1.06395	-0.838731	0.851857	-0.977055
OR1	378	1132	AGA	0	2	0.582167	2.34438	0	0.853105	0.853105	0.641719	0.993801
OR1	379	1135	AAC	0	0	0.484628	2.51537	0	0	0	N/A	0
OR1	380	1138	AGG	2	0	0.774605	2.06899	2.58196	0	-2.58196	1	-3.00778
OR1	381	1141	AAG	1	1	0.507453	2.25277	1.97063	0.443898	-1.52673	0.966201	-1.77852
OR1	382	1144	TCA	0	1	1	1.84212	0	0.542854	0.542854	0.648149	0.632382
OR1	383	1147	GTG	2	0	1	2	2	0	-2	1	-2.32984
OR1	384	1150	CTG	1.5	1.5	1.39592	1.58498	1.07456	0.946382	-0.128181	0.722407	-0.149321
OR1	385	1153	TTT	1	0	0.529901	2.4701	1.88715	0	-1.88715	1	-2.19838
OR1	386	1156	ATG	1	1	0.791596	2.04224	1.26327	0.489658	-0.773613	0.921971	-0.901199
OR1	387	1159	CTG	0.5	1.5	0.767967	2.23203	0.651069	0.672033	0.0209637	0.744011	0.0244211
OR1	388	1162	TAC	1	3	0.746479	2.0938	1.33962	1.4328	0.0931786	0.716475	0.108546
OR1	389	1165	AAG	0.666667	3.33333	0.724148	2.2024	0.920622	1.5135	0.592881	0.601976	0.69066
OR1	390	1168	GTG	2.5	1.5	0.760324	2.23968	3.28807	0.66974	-2.61833	0.971567	-3.05015
OR1	391	1171	CAG	1	0	0.483284	2.03209	2.06917	0	-2.06917	1	-2.41043
OR1	392	1174	ACC	2	3	0.664298	2.22055	3.0107	1.35102	-1.65968	0.916188	-1.93339
OR1	393	1177	CCG	2	0	1	2	2	0	-2	1	-2.32984
OR1	394	1180	ATC	0	1	0.932031	2.06797	0	0.483566	0.483566	0.689323	0.563317
OR1	395	1183	AGC	1	2	0.617812	2.37582	1.61862	0.841814	-0.776802	0.889807	-0.904914
OR1	396	1186	TTG	1	0	1.15846	1.62212	0.863217	0	-0.863217	1	-1.00558
OR1	397	1189	AAG	1	0	0.509771	2.25045	1.96166	0	-1.96166	1	-2.28518
OR1	398	1192	GCC	1	0	1	2	1	0	-1	1	-1.16492
OR1	399	1195	GGC	2	0	1	2	2	0	-2	1	-2.32984
OR1	400	1198	GGA	2	0	1	1.95157	2	0	-2	1	-2.32984
OR1	401	1201	ATG	0	0	0	3	0	0	0	N/A	0
OR1	402	1204	GTG	0	0	1	2	0	0	0	N/A	0
OR1	403	1207	CCG	1	0	1	2	1	0	-1	1	-1.16492
OR1	404	1210	GTT	2	0	1	2	2	0	-2	1	-2.32984
OR1	405	1213	GGC	1	0	1	1.89035	1	0	-1	1	-1.16492
OR1	406	1216	GTT	1	0	1	2	1	0	-1	1	-1.16492
OR1	407	1219	AAG	1	1	0.587637	2.33891	1.70173	0.42755	-1.27418	0.959681	-1.48432
OR1	408	1222	ACT	1	0	1	2	1	0	-1	1	-1.16492
OR1	409	1225	ATG	0	0	0	3	0	0	0	N/A	0
OR1	410	1228	TCA	0.666667	4.33333	0.532154	2.30983	1.25277	1.87604	0.623268	0.626994	0.726058
OR1	411	1231	TCA	1	1	1	1.86477	1	0.536259	-0.463741	0.878152	-0.540222
OR1	412	1234	ATT	2	1	0.949016	2.05098	2.10745	0.487571	-1.61988	0.968344	-1.88703
OR1	413	1237	CTC	2	0	1.30777	1.67313	1.52932	0	-1.52932	1	-1.78154
OR1	414	1240	AGA	1	1	0.588027	2.19668	1.7006	0.455232	-1.24537	0.95541	-1.45076
OR1	415	1243	ACA	0.833333	2.16667	0.968989	2.0107	0.860003	1.07757	0.217566	0.67748	0.253448
OR1	416	1246	TCA	2	0	1	1.65067	2	0	-2	1	-2.32984
OR1	417	1249	CTC	1	1	1	2	1	0.5	-0.5	0.888889	-0.582461
OR1	418	1252	TCT	1	2	0.980408	2.01959	1.01998	0.990299	-0.0296851	0.749405	-0.0345808
OR1	419	1255	TAC	1	0	0.492505	2	2.03044	0	-2.03044	1	-2.3653
OR1	420	1258	TAT	2	0	0.542233	2	3.68845	0	-3.68845	1	-4.29675
OR1	421	1261	ATG	0	0	0	3	0	0	0	N/A	0
OR1	422	1264	GTG	0	1	0.306351	2.69365	0	0.371244	0.371244	0.897883	0.43247
OR1	423	1267	TTG	2	0	1.352	1.55878	1.47929	0	-1.47929	1	-1.72326
OR1	424	1270	ATG	0	1	0.355131	2.47855	0	0.403462	0.403462	0.874675	0.470002
OR1	425	1273	GCG	1	0	1	2	1	0	-1	1	-1.16492
OR1	426	1276	TTA	1	1	0.965899	1.76398	1.0353	0.5669	-0.468405	0.874808	-0.545655
OR1	427	1279	GCA	2	0	1	2	2	0	-2	1	-2.32984
OR1	428	1282	AGA	0.5	2.5	0.913492	2.0214	0.54735	1.23677	0.689419	0.548198	0.803119
OR1	429	1285	GAG	2	0	0.486736	2.35519	4.109	0	-4.109	1	-4.78666
OR1	430	1288	CAA	2	2	0.679839	1.96404	2.94187	1.01831	-1.92356	0.945108	-2.2408
OR3	1	1	ATG	0	0	0	3	0	0	0	N/A	0
OR3	2	4	TTT	0	1	0.64653	2.35347	0	0.424905	0.424905	0.78449	1.0342
OR3	3	7	TTT	0	2	0.658242	2.3096	0	0.865952	0.865952	0.605608	2.10769
OR3	4	10	GAA	0	3	0.564526	2.29115	0	1.30939	1.30939	0.516457	3.18699
OR3	5	13	CGA	0	2	0.759367	1.68977	0	1.18359	1.18359	0.476025	2.88081
OR3	6	16	AAT	0	0	0.626081	2.37392	0	0	0	N/A	0
OR3	7	19	AGC	1	3	0.64542	2.34063	1.54938	1.2817	-0.267674	0.793924	-0.651506
OR3	8	22	CAT	1	1	0.622668	2.37733	1.60599	0.42064	-1.18535	0.95692	-2.88509
OR3	9	25	AGT	1	0	0.598338	2.40166	1.6713	0	-1.6713	1	-4.06786
OR3	10	28	GAA	0	1	0.458584	2.1073	0	0.474541	0.474541	0.821276	1.15501
OR3	11	31	ATA	0	0	0.541416	2.45858	0	0	0	N/A	0
OR3	12	34	ACT	0	0	1	2	0	0	0	N/A	0
OR3	13	37	TCG	1	0	1	1.71201	1	0	-1	1	-2.43395
OR3	14	40	CCA	1	0	1	2	1	0	-1	1	-2.43395
OR3	15	43	AAG	0	0	0.577254	2.08716	0	0	0	N/A	0
OR3	16	46	GAT	0	0	0.626081	2.37392	0	0	0	N/A	0
OR3	17	49	TTA	1	0	1.0939	1.54085	0.914161	0	-0.914161	1	-2.22503
OR3	18	52	GGT	0	1	0.970906	2.02909	0	0.492831	0.492831	0.676365	1.19953
OR3	19	55	TAC	1	0	0.609961	2	1.63945	0	-1.63945	1	-3.99034
OR3	20	58	ATA	0	0	0.541416	2.45858	0	0	0	N/A	0
OR3	21	61	AAG	0	0	0.577254	2.08716	0	0	0	N/A	0
OR3	22	64	CAG	0	0	0.577254	1.84053	0	0	0	N/A	0
OR3	23	67	GTC	0	0	1	2	0	0	0	N/A	0
OR3	24	70	GCC	0	0	1	2	0	0	0	N/A	0
OR3	25	73	TTA	0.666667	2.33333	0.957744	1.94796	0.69608	1.19784	0.501755	0.597559	1.22125
OR3	26	76	TCT	1	1	1	1.76826	1	0.565527	-0.434473	0.869507	-1.05749
OR3	27	79	TTG	2	0	1.39768	1.50584	1.43095	0	-1.43095	1	-3.48286
OR3	28	82	AAT	0	1	0.626081	2.37392	0	0.421244	0.421244	0.791306	1.02529
OR3	29	85	CGC	0	0	1	2	0	0	0	N/A	0
OR3	30	88	ATA	0	1	0.83147	2.16853	0	0.461142	0.461142	0.722843	1.1224
OR3	31	91	GCT	0	0	1	2	0	0	0	N/A	0
OR3	32	94	TCA	1	0	1	1.84646	1	0	-1	1	-2.43395
OR3	33	97	TGG	0	0	0	1.84549	0	0	0	N/A	0
OR3	34	100	CCC	1	0	1	2	1	0	-1	1	-2.43395
OR3	35	103	TTA	1	1	1.1439	1.57306	0.874201	0.635705	-0.238496	0.82274	-0.580487
OR3	36	106	ACC	0	3	0.874938	2.12506	0	1.41172	1.41172	0.355427	3.43607
OR3	37	109	AAA	1	1	0.533642	2.22967	1.87391	0.448496	-1.42542	0.962706	-3.4694
OR3	38	112	TCT	1	0	1	1.73575	1	0	-1	1	-2.43395
OR3	39	115	AAG	0	0	0.577254	2.08716	0	0	0	N/A	0
OR3	40	118	GCA	0	0	0.735003	1.47001	0	0	0	N/A	0
OR3	41	121	AAT	0	0	0.626081	2.37392	0	0	0	N/A	0
OR3	42	124	AAG	0	0	0.577254	2.08716	0	0	0	N/A	0
OR3	43	127	AAA	0	0	0.458584	2.20583	0	0	0	N/A	0
OR3	44	130	TAT	0	0	0.626081	2	0	0	0	N/A	0
OR3	45	133	ACG	1	0	1	2	1	0	-1	1	-2.43395
OR3	46	136	TTT	0	0	0.626081	2.37392	0	0	0	N/A	0
OR3	47	139	TCC	1	3	0.970906	2.02909	1.02997	1.47849	0.448526	0.60983	1.09169
OR3	48	142	GTG	1	0	1	2	1	0	-1	1	-2.43395
OR3	49	145	AAA	0	0	0.458584	2.20583	0	0	0	N/A	0
OR3	50	148	CGG	0	1	0.469313	1.80046	0	0.555413	0.555413	0.793234	1.35185
OR3	51	151	AAC	0	0	0.582218	2.41778	0	0	0	N/A	0
OR3	52	154	ATC	1	0	0.658222	2.34178	1.51924	0	-1.51924	1	-3.69777
OR3	53	157	GCT	0	1	1	2	0	0.5	0.5	0.666667	1.21698
OR3	54	160	TAC	1	1	0.609961	2.07405	1.63945	0.482149	-1.1573	0.948354	-2.81681
OR3	55	163	ATC	1	1	0.687442	2.31256	1.45467	0.432422	-1.02225	0.947491	-2.4881
OR3	56	166	TTA	2	0	1.12646	1.53161	1.77548	0	-1.77548	1	-4.32143
OR3	57	169	TTT	0	0	0.626081	2.37392	0	0	0	N/A	0
OR3	58	172	GAG	0	2	0.334642	2.58034	0	0.775092	0.775092	0.783578	1.88654
OR3	59	175	GCC	0	2	0.786932	2.21307	0	0.903723	0.903723	0.544186	2.19962
OR3	60	178	ATT	0	2	0.869472	2.11689	0	0.94478	0.94478	0.502472	2.29955
OR3	61	181	CTA	0	1	0.923912	2.07609	0	0.481675	0.481675	0.692029	1.17237
OR3	62	184	CTT	0	1	0.763497	2.2365	0	0.447127	0.447127	0.745501	1.08829
OR3	63	187	TTC	1	1	0.777791	2.22221	1.28569	0.450003	-0.83569	0.932782	-2.03403
OR3	64	190	CTT	0	1	0.979551	2.02045	0	0.494939	0.494939	0.673483	1.20466
OR3	65	193	CAG	1	0	0.570764	1.84702	1.75204	0	-1.75204	1	-4.26438
OR3	66	196	GCG	0.666667	2.33333	0.875591	2.12441	0.761391	1.09834	0.336954	0.647814	0.820129
OR3	67	199	ACA	1	2	0.515907	1.90595	1.93833	1.04935	-0.888988	0.883199	-2.16376
OR3	68	202	TAT	0	0	0.626081	2	0	0	0	N/A	0
OR3	69	205	GTA	0	1	0.964318	2.03568	0	0.491236	0.491236	0.678561	1.19564
OR3	70	208	CGA	1	0	0.889554	1.68422	1.12416	0	-1.12416	1	-2.73615
OR3	71	211	AAT	0	2	0.626081	2.3506	0	0.850846	0.850846	0.623581	2.07092
OR3	72	214	TAC	0	1	0.582218	2.26425	0	0.441648	0.441648	0.795459	1.07495
OR3	73	217	AAA	0	1	0.510975	2.3657	0	0.422709	0.422709	0.822373	1.02885
OR3	74	220	CAT	1	2	0.64683	2.35317	1.546	0.849917	-0.696085	0.880584	-1.69424
OR3	75	223	ACG	1	0	1	2	1	0	-1	1	-2.43395
OR3	76	226	TTA	0.666667	2.33333	0.953259	1.95244	0.699355	1.19508	0.495728	0.599617	1.20658
OR3	77	229	AGT	0	0	0.626081	2.37392	0	0	0	N/A	0
OR3	78	232	TTC	0	0	0.582218	2.41778	0	0	0	N/A	0
OR3	79	235	TTT	1	1	0.857211	2.14279	1.16657	0.466681	-0.699893	0.918354	-1.70351
OR3	80	238	AAA	0	2	0.536055	2.34062	0	0.854476	0.854476	0.662034	2.07975
OR3	81	241	ATG	0	1	0.0296096	2.97039	0	0.336656	0.336656	0.99013	0.819405
OR3	82	244	GGA	0	0	1	1.82078	0	0	0	N/A	0
OR3	83	247	CAC	0	0	0.582218	2.41778	0	0	0	N/A	0
OR3	84	250	ACT	0	1	0.970906	2.02909	0	0.492831	0.492831	0.676365	1.19953
OR3	85	253	TAC	1	0	0.609961	2	1.63945	0	-1.63945	1	-3.99034
OR3	86	256	ATA	0	0	0.541416	2.45858	0	0	0	N/A	0
OR3	87	259	ACT	1	0	1	2	1	0	-1	1	-2.43395
OR3	88	262	TCG	0.5	1.5	1.32184	1.57813	0.378261	0.950494	0.572233	0.544188	1.39279
OR3	89	265	GCG	1	0	1	2	1	0	-1	1	-2.43395
OR3	90	268	ATG	0	0	0	3	0	0	0	N/A	0
OR3	91	271	ACC	1	1	0.758124	2.24188	1.31905	0.446055	-0.872991	0.936139	-2.12482
OR3	92	274	GTT	1	2	0.922273	2.07773	1.08428	0.96259	-0.121688	0.77458	-0.296182
OR3	93	277	ATA	1	0	0.761019	2.23898	1.31403	0	-1.31403	1	-3.19828
OR3	94	280	TGT	0	0	0.626081	2.11138	0	0	0	N/A	0
OR3	95	283	CTG	0	0	1.58222	1.41778	0	0	0	N/A	0
OR3	96	286	CAA	0	0	0.458584	1.9592	0	0	0	N/A	0
OR3	97	289	CGA	1	0	0.889554	1.68422	1.12416	0	-1.12416	1	-2.73615
OR3	98	292	CTG	2	0	1.21397	1.78603	1.64749	0	-1.64749	1	-4.00992
OR3	99	295	ACT	1	0	1	2	1	0	-1	1	-2.43395
OR3	100	298	ATG	0	0	0	3	0	0	0	N/A	0
OR3	101	301	CCT	1	0	1	2	1	0	-1	1	-2.43395
OR3	102	304	TGG	0	0	0	1.84549	0	0	0	N/A	0
OR3	103	307	TTA	0.5	1.5	0.479477	2.39675	1.0428	0.625847	-0.416956	0.833297	-1.01485
OR3	104	310	AAC	1	2	0.851838	2.14816	1.17393	0.931028	-0.242904	0.803911	-0.591218
OR3	105	313	CAG	1	1	0.502195	2.17048	1.99126	0.460727	-1.53053	0.964694	-3.72524
OR3	106	316	TAT	0	0	0.626081	2	0	0	0	N/A	0
OR3	107	319	CGA	1	0	1.27704	1.509	0.783063	0	-0.783063	1	-1.90594
OR3	108	322	GAA	0	1	0.458584	2.1073	0	0.474541	0.474541	0.821276	1.15501
OR3	109	325	GTT	1	0	1	2	1	0	-1	1	-2.43395
OR3	110	328	GCA	1	2	0.908752	2.09125	1.10041	0.956367	-0.144043	0.780314	-0.350593
OR3	111	331	AGG	1	1	0.577838	2.16879	1.73059	0.461086	-1.2695	0.95574	-3.08991
OR3	112	334	GAA	0	0	0.458584	2.3622	0	0	0	N/A	0
OR3	113	337	TTT	1	0	0.598338	2.40166	1.6713	0	-1.6713	1	-4.06786
OR3	114	340	CTA	2	0	1.32804	1.49226	1.50598	0	-1.50598	1	-3.66549
OR3	115	343	GAA	0	1	0.465345	2.36524	0	0.422791	0.422791	0.835601	1.02905
OR3	116	346	AAA	0	1	0.468204	2.22232	0	0.44998	0.44998	0.82598	1.09523
OR3	117	349	ATC	1	0	0.877826	2.12217	1.13918	0	-1.13918	1	-2.77271
OR3	118	352	CAT	1	0	0.598338	2.40166	1.6713	0	-1.6713	1	-4.06786
OR3	119	355	CTT	1	0	1	2	1	0	-1	1	-2.43395
OR3	120	358	TAT	0	1	0.626081	2.2365	0	0.447127	0.447127	0.781288	1.08829
OR3	121	361	AAT	0	1	0.626081	2.37392	0	0.421244	0.421244	0.791306	1.02529
OR3	122	364	CAC	0	2	0.591449	2.0856	0	0.958956	0.958956	0.606945	2.33405
OR3	123	367	AAG	0	0	0.577254	2.08716	0	0	0	N/A	0
OR3	124	370	AAC	1	1	0.609961	2.39004	1.63945	0.418403	-1.22105	0.958661	-2.97197
OR3	125	373	AAG	1	1	0.511356	2.17141	1.95559	0.46053	-1.49506	0.963669	-3.6389
OR3	126	376	TCT	0	0	1	2	0	0	0	N/A	0
OR3	127	379	GAT	0	1	0.52014	2.3665	0	0.422564	0.422564	0.819812	1.0285
OR3	128	382	TAT	0	0	0.626081	2	0	0	0	N/A	0
OR3	129	385	GCT	0	0	1	2	0	0	0	N/A	0
OR3	130	388	ATG	1	2	0.495457	2.46343	2.01834	0.811875	-1.20646	0.925275	-2.93648
OR3	131	391	AAG	0	0	0.577254	2.08716	0	0	0	N/A	0
OR3	132	394	GTT	0	1	0.92955	2.07045	0	0.482987	0.482987	0.69015	1.17557
OR3	133	397	TAT	0	0	0.626081	2	0	0	0	N/A	0
OR3	134	400	AGT	0	2	0.545354	2.24239	0	0.891906	0.891906	0.647018	2.17086
OR3	135	403	CGC	0	4	0.678162	2.10077	0	1.90407	1.90407	0.32659	4.6344
OR3	136	406	GTT	2	1	0.889845	2.11016	2.24758	0.473899	-1.77368	0.973904	-4.31706
OR3	137	409	GAA	1	0	0.465074	2.35571	2.1502	0	-2.1502	1	-5.23347
OR3	138	412	AAG	1	0	0.502195	2.16222	1.99126	0	-1.99126	1	-4.84663
OR3	139	415	ATC	0	0	0.859255	2.14075	0	0	0	N/A	0
OR3	140	418	TGC	0	0	0.582218	2.14075	0	0	0	N/A	0
OR3	141	421	ATA	0	3	0.506402	2.29676	0	1.30619	1.30619	0.55005	3.1792
OR3	142	424	TTT	1	1	0.771787	2.22821	1.2957	0.44879	-0.846905	0.933816	-2.06133
OR3	143	427	TTC	1	0	0.609961	2.39004	1.63945	0	-1.63945	1	-3.99034
OR3	144	430	ACA	1	0	1	2	1	0	-1	1	-2.43395
OR3	145	433	TTG	1	1	1.06019	1.82968	0.943228	0.546542	-0.396686	0.865411	-0.965515
OR3	146	436	TTC	1	0	0.609961	2.39004	1.63945	0	-1.63945	1	-3.99034
OR3	147	439	ATC	2	1	0.951873	2.04813	2.10112	0.488251	-1.61287	0.968057	-3.92565
OR3	148	442	CAT	1	0	0.598338	2.40166	1.6713	0	-1.6713	1	-4.06786
OR3	149	445	TAT	0	2	0.646509	2.21608	0	0.902496	0.902496	0.599311	2.19663
OR3	150	448	CAA	0	0	0.458584	1.9592	0	0	0	N/A	0
OR3	151	451	ATG	0	1	1.00075	1.99925	0	0.500188	0.500188	0.666417	1.21743
OR3	152	454	TAC	0	0	0.582218	2	0	0	0	N/A	0
OR3	153	457	ACC	0	3	0.916314	2.06213	0	1.45481	1.45481	0.331879	3.54093
OR3	154	460	GGG	1	0	1	1.88664	1	0	-1	1	-2.43395
OR3	155	463	ATC	1	0	0.86086	2.13914	1.16163	0	-1.16163	1	-2.82735
OR3	156	466	CTG	0	2	1.53976	1.46024	0	1.36964	1.36964	0.236921	3.33364
OR3	157	469	CTA	1	0	1.26752	1.49598	0.788944	0	-0.788944	1	-1.92025
OR3	158	472	TTC	1	0	0.609961	2.39004	1.63945	0	-1.63945	1	-3.99034
OR3	159	475	AAT	0	0	0.626081	2.37392	0	0	0	N/A	0
OR3	160	478	ATC	1	1	0.693904	2.3061	1.44112	0.433633	-1.00749	0.9465	-2.45218
OR3	161	481	ACT	1	0	1	2	1	0	-1	1	-2.43395
OR3	162	484	CCT	0	0	1	2	0	0	0	N/A	0
OR3	163	487	TGG	1	3	0.754999	1.92821	1.32451	1.55585	0.231343	0.684373	0.563079
OR3	164	490	TAC	1	0	0.609961	2	1.63945	0	-1.63945	1	-3.99034
OR3	165	493	AAA	1	0	0.533642	2.13077	1.87391	0	-1.87391	1	-4.56102
OR3	166	496	AAT	1	0	0.622668	2.37733	1.60599	0	-1.60599	1	-3.90891
OR3	167	499	CTC	0	1	0.735753	2.26425	0	0.441648	0.441648	0.754749	1.07495
OR3	168	502	AAA	0	1	0.474599	2.18981	0	0.45666	0.45666	0.821875	1.11149
OR3	169	505	GCA	1	0	1	2	1	0	-1	1	-2.43395
OR3	170	508	GGC	0	0	1	2	0	0	0	N/A	0
OR3	171	511	ATG	0	0	0	3	0	0	0	N/A	0
OR3	172	514	TTC	1	1	0.609961	2.14816	1.63945	0.465514	-1.17393	0.951092	-2.8573
OR3	173	517	AGT	1.5	1.5	0.636055	2.36395	2.35829	0.634532	-1.72376	0.937338	-4.19554
OR3	174	520	TCT	1	0	1	1.97715	1	0	-1	1	-2.43395
OR3	175	523	AAT	0	0	0.626081	2.37392	0	0	0	N/A	0
OR3	176	526	AAA	0	0	0.458584	2.20583	0	0	0	N/A	0
OR3	177	529	CCC	1	0	1	2	1	0	-1	1	-2.43395
OR3	178	532	AGT	0	2	0.894745	2.10526	0	0.950004	0.950004	0.492455	2.31226
OR3	179	535	AAT	0	0	0.626081	2.37392	0	0	0	N/A	0
OR3	180	538	GGT	0	1	1	2	0	0.5	0.5	0.666667	1.21698
OR3	181	541	ACC	2	0	1	2	2	0	-2	1	-4.86791
OR3	182	544	TTT	1	1	0.598338	2.14279	1.6713	0.466681	-1.20462	0.952353	-2.93198
OR3	183	547	GAG	0	0	0.577254	2.24353	0	0	0	N/A	0
OR3	184	550	CAC	0.5	2.5	0.831319	2.11247	0.601454	1.18345	0.581998	0.587663	1.41656
OR3	185	553	GCA	0	0	1	2	0	0	0	N/A	0
OR3	186	556	ATG	0.5	1.5	0.698822	2.30118	0.71549	0.65184	-0.0636495	0.767059	-0.15492
OR3	187	559	TAC	0	0	0.582218	2	0	0	0	N/A	0
OR3	188	562	TTG	1	2	1.06667	1.86901	0.9375	1.07008	0.132585	0.699877	0.322705
OR3	189	565	GAA	0.5	2.5	0.821547	2.13454	0.608608	1.17121	0.562603	0.593858	1.36935
OR3	190	568	CTT	1	0	1	2	1	0	-1	1	-2.43395
OR3	191	571	CCT	0	0	1	2	0	0	0	N/A	0
OR3	192	574	TTT	0	0	0.626081	2.37392	0	0	0	N/A	0
OR3	193	577	GAT	0	0	0.626081	2.37392	0	0	0	N/A	0
OR3	194	580	TAT	0	1	0.626081	2.00609	0	0.498482	0.498482	0.762143	1.21328
OR3	195	583	CTG	1	2	1.00595	1.96189	0.994086	1.01943	0.025339	0.733221	0.0616738
OR3	196	586	ACT	0	0	1	2	0	0	0	N/A	0
OR3	197	589	AAT	0	1	0.626081	2.37392	0	0.421244	0.421244	0.791306	1.02529
OR3	198	592	TTT	1	1	0.765119	2.23488	1.30699	0.447451	-0.859536	0.934955	-2.09207
OR3	199	595	ACC	0.5	1.5	0.6727	2.15615	0.743273	0.695684	-0.0475888	0.7622	-0.115829
OR3	200	598	GGA	0	0	1	1.82078	0	0	0	N/A	0
OR3	201	601	TAC	0	1	0.582218	2.26425	0	0.441648	0.441648	0.795459	1.07495
OR3	202	604	ATC	0	1	0.812263	2.18774	0	0.457093	0.457093	0.729246	1.11254
OR3	203	607	TTT	0	0	0.626081	2.37392	0	0	0	N/A	0
OR3	204	610	GTG	1	1	1.00463	1.97492	0.995391	0.50635	-0.489042	0.886313	-1.1903
OR3	205	613	TTT	0	2	0.658242	2.3096	0	0.865952	0.865952	0.605608	2.10769
OR3	206	616	ATT	0	2	0.747643	2.23191	0	0.896094	0.896094	0.561114	2.18105
OR3	207	619	CTG	0	1	0.581468	2.41853	0	0.413474	0.413474	0.806177	1.00638
OR3	208	622	GGA	1	1	0.977152	1.95698	1.02338	0.51099	-0.512392	0.889092	-1.24714
OR3	209	625	TGG	0	1	0.0658093	1.82846	0	0.546907	0.546907	0.965259	1.33115
OR3	210	628	GTA	1	2	0.990302	2.0097	1.00979	0.995174	-0.0146188	0.74504	-0.0355814
OR3	211	631	GAA	1	2	0.867353	1.88337	1.15293	1.06193	-0.091006	0.764424	-0.221504
OR3	212	634	ACA	1	0	1	2	1	0	-1	1	-2.43395
OR3	213	637	TAC	0	2	0.582218	2.10417	0	0.950493	0.950493	0.613514	2.31345
OR3	214	640	ACA	1	1	0.872043	2.12796	1.14673	0.469934	-0.676798	0.915504	-1.64729
OR3	215	643	GTG	1	1	1	2	1	0.5	-0.5	0.888889	-1.21698
OR3	216	646	GCT	1	1	1	2	1	0.5	-0.5	0.888889	-1.21698
OR3	217	649	TCT	1	1	1	1.96606	1	0.508631	-0.491369	0.886332	-1.19597
OR3	218	652	ACT	0	2	0.970906	2.02909	0	0.985661	0.985661	0.457469	2.39905
OR3	219	655	TTC	0	0	0.582218	2.41778	0	0	0	N/A	0
OR3	220	658	TGT	0	0	0.626081	2.11138	0	0	0	N/A	0
OR3	221	661	TTG	1	0	1.12828	1.53874	0.886308	0	-0.886308	1	-2.15723
OR3	222	664	GGC	0.5	1.5	0.438824	1.93844	1.13941	0.773817	-0.365593	0.815408	-0.889837
OR3	223	667	GAT	0	1	0.626081	2.37392	0	0.421244	0.421244	0.791306	1.02529
OR3	224	670	CTT	1	0	1.36825	1.63175	0.73086	0	-0.73086	1	-1.77888
OR3	225	673	TAT	0	2	0.816779	2.09161	0	0.956201	0.956201	0.517198	2.32735
OR3	226	676	CTT	0	0	1	2	0	0	0	N/A	0
OR3	227	679	TCC	1	0	1	2	1	0	-1	1	-2.43395
OR3	228	682	TTG	0	0	1.20333	1.53413	0	0	0	N/A	0
OR3	229	685	ATT	0	0	0.888616	2.11138	0	0	0	N/A	0
OR3	230	688	GTG	0	0	1	2	0	0	0	N/A	0
OR3	231	691	TTC	1	0	0.584617	2.41538	1.71052	0	-1.71052	1	-4.16333
OR3	232	694	CAT	0	0	0.626081	2.37392	0	0	0	N/A	0
OR3	233	697	ATA	0	1	0.583686	2.38722	0	0.418897	0.418897	0.803533	1.01958
OR3	234	700	TGG	0	0	0	1.84549	0	0	0	N/A	0
OR3	235	703	GGA	1	0	1	1.93414	1	0	-1	1	-2.43395
OR3	236	706	AAT	0	0	0.626081	2.37392	0	0	0	N/A	0
OR3	237	709	TTG	0	0	1.20333	1.53413	0	0	0	N/A	0
OR3	238	712	AAA	0	0	0.458584	2.20583	0	0	0	N/A	0
OR3	239	715	ATC	1	0	0.877826	2.12217	1.13918	0	-1.13918	1	-2.77271
OR3	240	718	TTG	0	0	1.20333	1.53413	0	0	0	N/A	0
OR3	241	721	AAA	0	1	0.458584	2.218	0	0.450857	0.450857	0.828668	1.09737
OR3	242	724	CAT	1	0	0.598338	2.40166	1.6713	0	-1.6713	1	-4.06786
OR3	243	727	AGT	1	1	0.598338	2.40166	1.6713	0.416378	-1.25492	0.960221	-3.05441
OR3	244	730	TTA	0	0	1.08467	1.54142	0	0	0	N/A	0
OR3	245	733	GAA	0	1	0.536782	2.39735	0	0.417127	0.417127	0.817056	1.01527
OR3	246	736	AGT	0	1	0.626081	2.37392	0	0.421244	0.421244	0.791306	1.02529
OR3	247	739	TTT	1	0	0.622668	2.37733	1.60599	0	-1.60599	1	-3.90891
OR3	248	742	CCA	1	0	1	2	1	0	-1	1	-2.43395
OR3	249	745	AGG	1	1	0.577838	2.16879	1.73059	0.461086	-1.2695	0.95574	-3.08991
OR3	250	748	ATA	1	2	0.944574	2.05543	1.05868	0.973034	-0.0856448	0.765021	-0.208455
OR3	251	751	AAC	1	2	0.851838	2.14816	1.17393	0.931028	-0.242904	0.803911	-0.591218
OR3	252	754	AAT	0	1	0.626081	2.37392	0	0.421244	0.421244	0.791306	1.02529
OR3	253	757	CAA	0	1	0.471617	1.99147	0	0.502142	0.502142	0.808526	1.22219
OR3	254	760	CGA	1	1	0.756749	1.4679	1.32144	0.681244	-0.640198	0.884288	-1.55821
OR3	255	763	ATG	0	0	0	3	0	0	0	N/A	0
OR3	256	766	ACT	1	1	0.967106	2.00678	1.03401	0.49831	-0.535702	0.894245	-1.30387
OR3	257	769	AAA	0	2	0.58974	2.28693	0	0.874534	0.874534	0.632013	2.12858
OR3	258	772	ATC	0	0	0.859255	2.14075	0	0	0	N/A	0
OR3	259	775	GAA	0	1	0.801029	2.01975	0	0.495111	0.495111	0.716026	1.20508
OR3	260	778	AGA	0.5	1.5	0.758993	2.15879	0.658767	0.694834	0.036067	0.739873	0.0877855
OR3	261	781	TCT	1	2	1	1.94882	1	1.02626	0.0262613	0.732994	0.0639187
OR3	262	784	TGG	0	0	0	1.84549	0	0	0	N/A	0
OR3	263	787	TAT	0	0	0.626081	2	0	0	0	N/A	0
OR3	264	790	ACA	1	0	1	2	1	0	-1	1	-2.43395
OR3	265	793	AAA	0	2	0.467744	2.30537	0	0.867539	0.867539	0.691108	2.11155
OR3	266	796	GTG	0	1	0.732614	2.15403	0	0.464246	0.464246	0.746206	1.12995
OR3	267	799	GAG	0	0	0.577254	2.24353	0	0	0	N/A	0
OR3	268	802	TCG	1	0	1	1.89819	1	0	-1	1	-2.43395
OR3	269	805	GAA	0	1	0.458584	2.26329	0	0.441834	0.441834	0.831519	1.0754
OR3	270	808	CAT	1	3	0.575193	2.4161	1.73855	1.24167	-0.496878	0.830928	-1.20938
OR3	271	811	ATA	0	0	0.541416	2.45858	0	0	0	N/A	0
OR3	272	814	TCA	0	0	1	1.58222	0	0	0	N/A	0
OR3	273	817	TTA	0	2	0.964566	1.89264	0	1.05672	1.05672	0.438787	2.57201
OR3	274	820	TTA	0	0	1.08467	1.54142	0	0	0	N/A	0
OR3	275	823	ATT	1	0	0.886331	2.11367	1.12825	0	-1.12825	1	-2.7461
OR3	276	826	AAA	0.833333	2.16667	0.726227	2.1696	1.14748	0.998648	-0.148835	0.772481	-0.362256
OR3	277	829	GAA	0	0	0.458584	2.3622	0	0	0	N/A	0
OR3	278	832	ATT	0	1	0.959066	2.04093	0	0.489972	0.489972	0.680311	1.19257
OR3	279	835	GTG	0	0	1	2	0	0	0	N/A	0
OR3	280	838	AAT	0	0	0.626081	2.37392	0	0	0	N/A	0
OR3	281	841	CAT	0	0	0.626081	2.37392	0	0	0	N/A	0
OR3	282	844	CAT	1	0	0.622668	2.37733	1.60599	0	-1.60599	1	-3.90891
OR3	283	847	AGA	2	0	0.766486	2.11019	2.60931	0	-2.60931	1	-6.35094
OR3	284	850	CTG	0.333333	2.66667	0.796426	2.14736	0.418537	1.24184	0.823299	0.532105	2.00387
OR3	285	853	ATT	1	0	0.669012	2.33099	1.49474	0	-1.49474	1	-3.63813
OR3	286	856	ATG	0	0	0	3	0	0	0	N/A	0
OR3	287	859	GAC	1	1	0.617124	2.38288	1.62042	0.419661	-1.20076	0.957684	-2.92259
OR3	288	862	TTT	0	0	0.626081	2.37392	0	0	0	N/A	0
OR3	289	865	ATG	0	1	0.0421272	2.95787	0	0.338081	0.338081	0.985958	0.822873
OR3	290	868	TCG	1	1	1	1.65679	1	0.603577	-0.396423	0.858328	-0.964875
OR3	291	871	AAG	0	0	0.577254	2.08716	0	0	0	N/A	0
OR3	292	874	ACA	1	0	1	2	1	0	-1	1	-2.43395
OR3	293	877	TCG	0	0	1	1.72296	0	0	0	N/A	0
OR3	294	880	AAT	1	1	0.598338	2.40166	1.6713	0.416378	-1.25492	0.960221	-3.05441
OR3	295	883	ACC	1	1	1	2	1	0.5	-0.5	0.888889	-1.21698
OR3	296	886	TTC	0	1	0.582218	2.15354	0	0.464353	0.464353	0.787182	1.13021
OR3	297	889	AGC	0	0	0.582218	2.41778	0	0	0	N/A	0
OR3	298	892	TTT	0	0	0.626081	2.37392	0	0	0	N/A	0
OR3	299	895	TTT	0	0	0.626081	2.37392	0	0	0	N/A	0
OR3	300	898	CTA	1	0	1.55501	1.42454	0.643084	0	-0.643084	1	-1.56524
OR3	301	901	TGC	0	2	0.846464	2.08566	0	0.958928	0.958928	0.505967	2.33399
OR3	302	904	ATA	0	1	0.88502	1.87848	0	0.532346	0.532346	0.679746	1.29571
OR3	303	907	TAT	0	1	0.626081	2.2365	0	0.447127	0.447127	0.781288	1.08829
OR3	304	910	TTT	1	0	0.598338	2.40166	1.6713	0	-1.6713	1	-4.06786
OR3	305	913	GCA	0	1	1	1.96749	0	0.508261	0.508261	0.663015	1.23708
OR3	306	916	TTT	1	0	0.598338	2.40166	1.6713	0	-1.6713	1	-4.06786
OR3	307	919	CAT	0	1	0.626081	2.13742	0	0.467855	0.467855	0.773446	1.13874
OR3	308	922	CAA	0	0	0.458584	1.9592	0	0	0	N/A	0
OR3	309	925	ATC	1	0	0.658222	2.34178	1.51924	0	-1.51924	1	-3.69777
OR3	310	928	ATT	0.5	1.5	0.85021	2.14979	0.58809	0.697743	0.109653	0.716597	0.26689
OR3	311	931	GGC	1	0	1	2	1	0	-1	1	-2.43395
OR3	312	934	TGT	1	0	0.622668	2.11367	1.60599	0	-1.60599	1	-3.90891
OR3	313	937	ATT	0	0	0.888616	2.11138	0	0	0	N/A	0
OR3	314	940	TTA	1.5	1.5	0.843892	2.0645	1.77748	0.726569	-1.05091	0.885927	-2.55786
OR3	315	943	TTA	0	0	1.08467	1.54142	0	0	0	N/A	0
OR3	316	946	CTG	1	0	1.5615	1.42415	0.640411	0	-0.640411	1	-1.55873
OR3	317	949	GAA	0	0	0.458584	2.3622	0	0	0	N/A	0
OR3	318	952	TGC	0	0	0.582218	2.14075	0	0	0	N/A	0
OR3	319	955	TCG	1	0	1	1.89819	1	0	-1	1	-2.43395
OR3	320	958	AAA	0	1	0.500711	2.18981	0	0.45666	0.45666	0.813898	1.11149
OR3	321	961	TTG	0	0	1.20333	1.53413	0	0	0	N/A	0
OR3	322	964	GAC	0	0	0.582218	2.41778	0	0	0	N/A	0
OR3	323	967	TCT	1	1	1	2	1	0.5	-0.5	0.888889	-1.21698
OR3	324	970	GAG	1	0	0.502195	2.31858	1.99126	0	-1.99126	1	-4.84663
OR3	325	973	GCA	1	0	1	2	1	0	-1	1	-2.43395
OR3	326	976	CTT	1	0	1.36825	1.63175	0.73086	0	-0.73086	1	-1.77888
OR3	327	979	GGG	0	0	1	2	0	0	0	N/A	0
OR3	328	982	AAA	0	1	0.564526	2.31215	0	0.432499	0.432499	0.803757	1.05268
OR3	329	985	TAC	1	0	0.609961	2	1.63945	0	-1.63945	1	-3.99034
OR3	330	988	GGA	0	1	1	1.83472	0	0.545041	0.545041	0.647232	1.3266
OR3	331	991	CCT	0	0	1	2	0	0	0	N/A	0
OR3	332	994	CTG	1	0	1.58222	1.41778	0.632024	0	-0.632024	1	-1.53832
OR3	333	997	ACA	0	0	1	2	0	0	0	N/A	0
OR3	334	1000	GTT	0	0	1	2	0	0	0	N/A	0
OR3	335	1003	TTA	0	1	1.03111	1.83147	0	0.54601	0.54601	0.639796	1.32896
OR3	336	1006	TTA	0	0	1.08467	1.54142	0	0	0	N/A	0
OR3	337	1009	TTT	0	0	0.626081	2.37392	0	0	0	N/A	0
OR3	338	1012	CAG	0	0	0.577254	1.84053	0	0	0	N/A	0
OR3	339	1015	CAG	1	0	0.502195	1.91559	1.99126	0	-1.99126	1	-4.84663
OR3	340	1018	TTG	0	0	1.20333	1.53413	0	0	0	N/A	0
OR3	341	1021	ATC	1	0	0.658222	2.34178	1.51924	0	-1.51924	1	-3.69777
OR3	342	1024	CAA	0	0	0.458584	1.9592	0	0	0	N/A	0
OR3	343	1027	ATA	0	0	0.541416	2.45858	0	0	0	N/A	0
OR3	344	1030	TCA	1	0	1	1.84646	1	0	-1	1	-2.43395
OR3	345	1033	GTA	1	0	1	2	1	0	-1	1	-2.43395
OR3	346	1036	ATT	1	2	0.729774	2.27023	1.37029	0.88097	-0.489317	0.851266	-1.19098
OR3	347	1039	TTT	0	0	0.626081	2.37392	0	0	0	N/A	0
OR3	348	1042	GAA	0	0	0.458584	2.3622	0	0	0	N/A	0
OR3	349	1045	CTT	1	1	1.02317	1.97683	0.977351	0.505861	-0.471489	0.883679	-1.14758
OR3	350	1048	ATT	0	1	0.959066	2.04093	0	0.489972	0.489972	0.680311	1.19257
OR3	351	1051	GGA	0	0	1	1.82078	0	0	0	N/A	0
OR3	352	1054	TCG	1	0	1	1.89819	1	0	-1	1	-2.43395
OR3	353	1057	CAG	0	0	0.577254	1.84053	0	0	0	N/A	0
OR3	354	1060	AGT	0	0	0.626081	2.37392	0	0	0	N/A	0
OR3	355	1063	GAA	0	0	0.458584	2.3622	0	0	0	N/A	0
OR3	356	1066	ACA	0	1	0.657555	2.13019	0	0.469442	0.469442	0.764126	1.1426
OR3	357	1069	TTG	3	1	1.35037	1.53951	2.22162	0.649558	-1.57206	0.952325	-3.82632
OR3	358	1072	ATT	1	0	0.870045	2.12996	1.14937	0	-1.14937	1	-2.7975
OR3	359	1075	GAT	0	0	0.626081	2.37392	0	0	0	N/A	0
OR3	360	1078	TCA	0	1	1	1.84646	0	0.541576	0.541576	0.648687	1.31817
OR3	361	1081	GTA	1	0	1	2	1	0	-1	1	-2.43395
OR3	362	1084	TAC	1	0	0.609961	2	1.63945	0	-1.63945	1	-3.99034
OR3	363	1087	GGC	1	1	0.970906	2.02909	1.02997	0.492831	-0.537135	0.89526	-1.30736
OR3	364	1090	CTG	1	0	1.34257	1.49137	0.744837	0	-0.744837	1	-1.8129
OR3	365	1093	CCA	1	0	1	2	1	0	-1	1	-2.43395
OR3	366	1096	TGG	0	0	0	1.84549	0	0	0	N/A	0
OR3	367	1099	GAA	1	0	0.467818	2.35296	2.13759	0	-2.13759	1	-5.20278
OR3	368	1102	TGT	0	0	0.626081	2.11138	0	0	0	N/A	0
OR3	369	1105	ATG	0	0	0	3	0	0	0	N/A	0
OR3	370	1108	GGA	0	2	0.664317	2.16626	0	0.923249	0.923249	0.585695	2.24714
OR3	371	1111	TTG	0	1	1.13753	1.6143	0	0.619464	0.619464	0.586628	1.50775
OR3	372	1114	AAA	0	0	0.458584	2.20583	0	0	0	N/A	0
OR3	373	1117	AAC	0	2	0.581831	2.40017	0	0.833275	0.833275	0.647841	2.02815
OR3	374	1120	AGA	0	0	0.664413	2	0	0	0	N/A	0
OR3	375	1123	AAA	0	0	0.458584	2.20583	0	0	0	N/A	0
OR3	376	1126	CTC	0	0	1	2	0	0	0	N/A	0
OR3	377	1129	GTT	0	0	1	2	0	0	0	N/A	0
OR3	378	1132	CTT	1	1	1.0687	1.74061	0.93572	0.574512	-0.361208	0.855286	-0.879162
OR3	379	1135	TTT	1	0	0.598338	2.40166	1.6713	0	-1.6713	1	-4.06786
OR3	380	1138	TTC	0	0	0.582218	2.41778	0	0	0	N/A	0
OR3	381	1141	TTA	0	0	1.08467	1.54142	0	0	0	N/A	0
OR3	382	1144	CAA	0	0	0.458584	1.9592	0	0	0	N/A	0
OR3	383	1147	AAT	1	0	0.598338	2.40166	1.6713	0	-1.6713	1	-4.06786
OR3	384	1150	GTC	0	0	1	2	0	0	0	N/A	0
OR3	385	1153	CGA	0	1	0.759367	1.65842	0	0.602985	0.602985	0.685924	1.46764
OR3	386	1156	GAA	1	0	0.467818	2.35296	2.13759	0	-2.13759	1	-5.20278
OR3	387	1159	CCT	1	0	1	2	1	0	-1	1	-2.43395
OR3	388	1162	ATA	0	0	0.541416	2.45858	0	0	0	N/A	0
OR3	389	1165	AGC	0	1	0.582218	2.41778	0	0.413602	0.413602	0.805927	1.00669
OR3	390	1168	TTG	1	0	1.44298	1.46054	0.693011	0	-0.693011	1	-1.68676
OR3	391	1171	AAA	1	0	0.465074	2.19934	2.1502	0	-2.1502	1	-5.23347
OR3	392	1174	GCC	1	0	1	2	1	0	-1	1	-2.43395
OR3	393	1177	TGT	0	0	0.626081	2.11138	0	0	0	N/A	0
OR3	394	1180	GGC	1	0	1	2	1	0	-1	1	-2.43395
OR3	395	1183	ATG	0	0	0	3	0	0	0	N/A	0
OR3	396	1186	GTC	1	1	0.989049	2.01095	1.01107	0.497277	-0.513795	0.891309	-1.25055
OR3	397	1189	TCT	1	1	1	1.94882	1	0.513131	-0.486869	0.884999	-1.18502
OR3	398	1192	ATT	1	1	0.959066	2.04093	1.04268	0.489972	-0.552709	0.897799	-1.34527
OR3	399	1195	GGA	1	0	1	1.93414	1	0	-1	1	-2.43395
OR3	400	1198	GTT	0	0	1	2	0	0	0	N/A	0
OR3	401	1201	CAA	0	0	0.458584	1.9592	0	0	0	N/A	0
OR3	402	1204	ACT	0	0	1	2	0	0	0	N/A	0
OR3	403	1207	ATG	0	0	0	3	0	0	0	N/A	0
OR3	404	1210	GCT	0	0	1	2	0	0	0	N/A	0
OR3	405	1213	GCG	0	0	1	2	0	0	0	N/A	0
OR3	406	1216	ATA	1	0	0.761019	2.23898	1.31403	0	-1.31403	1	-3.19828
OR3	407	1219	ATA	0.5	1.5	0.879218	1.94108	0.568687	0.772764	0.204076	0.688254	0.496712
OR3	408	1222	AAA	1	0	0.533642	2.13077	1.87391	0	-1.87391	1	-4.56102
OR3	409	1225	GCG	0	0	1	2	0	0	0	N/A	0
OR3	410	1228	TCC	0	1	0.735753	2.08902	0	0.478693	0.478693	0.739536	1.16512
OR3	411	1231	TGC	1	0	0.609961	2.12217	1.63945	0	-1.63945	1	-3.99034
OR3	412	1234	TCA	0	0	1	1.58222	0	0	0	N/A	0
OR3	413	1237	TAT	0	0	0.626081	2	0	0	0	N/A	0
OR3	414	1240	TTT	0	0	0.626081	2.37392	0	0	0	N/A	0
OR3	415	1243	ATT	0	0	0.888616	2.11138	0	0	0	N/A	0
OR3	416	1246	ATA	0	1	0.198971	2.80103	0	0.357012	0.357012	0.933676	0.86895
OR3	417	1249	CTT	0	0	1	2	0	0	0	N/A	0
OR3	418	1252	CGC	1	0	1	2	1	0	-1	1	-2.43395
OR3	419	1255	ACG	0	0	1	2	0	0	0	N/A	0
OR3	420	1258	TTT	0.5	1.5	0.933298	2.03454	0.535735	0.737267	0.201532	0.685529	0.49052
OR3	421	1261	ACC	1	0	1	2	1	0	-1	1	-2.43395
OR3	422	1264	TCT	0	1	1	2	0	0.5	0.5	0.666667	1.21698
OR3	423	1267	AAT	0	2	0.862584	2.13742	0	0.935709	0.935709	0.507616	2.27747
OR3	424	1270	GAA	0	0	0.458584	2.3622	0	0	0	N/A	0
OR3	425	1273	GAA	0	0	0.458584	2.3622	0	0	0	N/A	0
OR3	426	1276	ATG	0	0	0	3	0	0	0	N/A	0
OR3	427	1279	ACG	1	0	1	2	1	0	-1	1	-2.43395
OR3	428	1285	GGT	0	0	0.735003	1.47001	0	0	0	N/A	0
OR6	1	1	ATG	0	0	0	2.93088	0	0	0	N/A	0
OR6	2	4	GAG	0	2	0.647981	1.86745	0	1.07098	1.07098	0.551154	4.57397
OR6	3	7	ACT	1	1	0.976961	1.87274	1.02358	0.533977	-0.489605	0.882468	-2.09102
OR6	4	10	ACA	0	1	0.914673	1.99061	0	0.502359	0.502359	0.685169	2.14549
OR6	5	13	ATA	0	3	0.431256	2.47364	0	1.21279	1.21279	0.617472	5.17961
OR6	6	16	CAA	0	0	0.614337	1.73392	0	0	0	N/A	0
OR6	7	19	ACC	0.5	1.5	0.929444	1.98098	0.537956	0.7572	0.219244	0.68065	0.936352
OR6	8	22	AGT	0	0	0.668873	2.26201	0	0	0	N/A	0
OR6	9	25	GAG	1	0	0.573327	2.16091	1.7442	0	-1.7442	1	-7.44919
OR6	10	28	CCG	0	0	0.976961	1.95392	0	0	0	N/A	0
OR6	11	31	AAA	0	0	0.614337	2.1675	0	0	0	N/A	0
OR6	12	34	ATA	0	1	0.901792	2.02909	0	0.492832	0.492832	0.692314	2.1048
OR6	13	37	TTC	0	0	0.582627	2.34826	0	0	0	N/A	0
OR6	14	40	TCC	0	1	0.976961	1.95392	0	0.511791	0.511791	0.666667	2.18577
OR6	15	43	TTA	1	0	1.52577	1.36741	0.655407	0	-0.655407	1	-2.79912
OR6	16	46	AAC	1	1	0.597441	2.33344	1.6738	0.428552	-1.24525	0.958448	-5.31825
OR6	17	49	TAC	1	0	0.65832	1.95392	1.51902	0	-1.51902	1	-6.48746
OR6	18	52	ATG	0	0	0	2.93088	0	0	0	N/A	0
OR6	19	55	AAA	0	1	0.658307	2.12353	0	0.470914	0.470914	0.763355	2.01119
OR6	20	58	CAG	0	2	0.943168	1.75688	0	1.13838	1.13838	0.423391	4.86182
OR6	21	61	CTC	0	0	0.976961	1.95392	0	0	0	N/A	0
OR6	22	64	CGC	0	0	0.976961	1.95392	0	0	0	N/A	0
OR6	23	67	TTC	0	0	0.582627	2.34826	0	0	0	N/A	0
OR6	24	70	ACG	0	0	0.976961	1.95392	0	0	0	N/A	0
OR6	25	73	CTC	0	0	0.976961	1.95392	0	0	0	N/A	0
OR6	26	76	GAA	0	0	0.614337	2.1199	0	0	0	N/A	0
OR6	27	79	ACT	1	0	0.976961	1.95392	1.02358	0	-1.02358	1	-4.37154
OR6	28	82	ATA	1	0	0.451662	2.47922	2.21404	0	-2.21404	1	-9.45579
OR6	29	85	GGA	0	0	0.976961	1.75728	0	0	0	N/A	0
OR6	30	88	CAG	1	0	0.608018	1.74024	1.64469	0	-1.64469	1	-7.02417
OR6	31	91	TGG	0	0	0	1.80549	0	0	0	N/A	0
OR6	32	94	CCC	0	0	0.976961	1.95392	0	0	0	N/A	0
OR6	33	97	AAC	0	0	0.582627	2.34826	0	0	0	N/A	0
OR6	34	100	AGA	1	0	1.15096	1.25034	0.868838	0	-0.868838	1	-3.71065
OR6	35	103	GCC	2	2	0.976961	1.88619	2.04717	1.06034	-0.986825	0.881755	-4.21455
OR6	36	106	TTA	1	0	1.52577	1.36741	0.655407	0	-0.655407	1	-2.79912
OR6	37	109	GGG	0	0	0.976961	1.95392	0	0	0	N/A	0
OR6	38	112	GAC	1	0	0.600383	2.3305	1.6656	0	-1.6656	1	-7.1135
OR6	39	115	TTC	1	1	0.6553	2.27558	1.52602	0.439448	-1.08657	0.95001	-4.64055
OR6	40	118	TCA	0	0	0.976961	1.55959	0	0	0	N/A	0
OR6	41	121	CGG	0	0	1.196	1.73488	0	0	0	N/A	0
OR6	42	124	CGC	1	0	0.976961	1.95392	1.02358	0	-1.02358	1	-4.37154
OR6	43	127	GCG	1	0	0.976961	1.95392	1.02358	0	-1.02358	1	-4.37154
OR6	44	130	ATA	1	1	0.558535	2.37235	1.7904	0.421524	-1.36887	0.963683	-5.84621
OR6	45	133	CTG	1	1	1.2917	1.63919	0.774176	0.610059	-0.164116	0.805766	-0.700912
OR6	46	136	TTG	0	0	1.23157	1.57307	0	0	0	N/A	0
OR6	47	139	TCC	0	1	0.976961	1.95392	0	0.511791	0.511791	0.666667	2.18577
OR6	48	142	ATG	0	2	0.242467	2.68841	0	0.743933	0.743933	0.841387	3.1772
OR6	49	145	TAT	0	0	0.668873	1.95392	0	0	0	N/A	0
OR6	50	148	CAC	0	0	0.582627	2.34826	0	0	0	N/A	0
OR6	51	151	AAA	0	0	0.614337	2.1675	0	0	0	N/A	0
OR6	52	154	TTC	0	0	0.582627	2.34826	0	0	0	N/A	0
OR6	53	157	TTA	0	0	1.28321	1.33958	0	0	0	N/A	0
OR6	54	160	ATC	2	1	0.761891	2.16899	2.62505	0.461044	-2.164	0.982434	-9.24208
OR6	55	163	GGC	0	1	0.630876	2.10777	0	0.474436	0.474436	0.769639	2.02623
OR6	56	166	ACA	1	2	0.862231	1.92755	1.15978	1.03759	-0.122195	0.772477	-0.521872
OR6	57	169	TTT	0	0	0.668873	2.26201	0	0	0	N/A	0
OR6	58	172	TGT	0	0	0.668873	2.13577	0	0	0	N/A	0
OR6	59	175	TTT	1	0	0.651117	2.27976	1.53582	0	-1.53582	1	-6.55922
OR6	60	178	ACG	0	0	0.976961	1.95392	0	0	0	N/A	0
OR6	61	181	GAA	0	0	0.614337	2.1199	0	0	0	N/A	0
OR6	62	184	GTC	0	2	0.859203	2.07168	0	0.965401	0.965401	0.49963	4.12305
OR6	63	187	CTA	0	1	1.31317	1.61772	0	0.618155	0.618155	0.551955	2.64003
OR6	64	190	GCG	1	0	0.976961	1.95392	1.02358	0	-1.02358	1	-4.37154
OR6	65	193	TTT	0	0	0.668873	2.26201	0	0	0	N/A	0
OR6	66	196	TTG	0	2	1.07199	1.7427	0	1.14765	1.14765	0.383339	4.90139
OR6	67	199	TAC	1	0	0.600383	1.95392	1.6656	0	-1.6656	1	-7.1135
OR6	68	202	ATG	0	0	0	2.93088	0	0	0	N/A	0
OR6	69	205	AGG	0.5	2.5	0.643445	2.24822	0.777067	1.11199	0.334925	0.671733	1.4304
OR6	70	208	AAG	0	0	0.562696	2.21914	0	0	0	N/A	0
OR6	71	211	CAT	1	0	0.654058	2.27682	1.52892	0	-1.52892	1	-6.52973
OR6	72	214	AGA	0	0	0.827915	1.95392	0	0	0	N/A	0
OR6	73	217	GCG	1	2	0.6566	2.10987	1.523	0.947924	-0.575073	0.857746	-2.45603
OR6	74	220	ACT	1	0	0.976961	1.95392	1.02358	0	-1.02358	1	-4.37154
OR6	75	223	ATT	1	0	0.800865	2.13002	1.24865	0	-1.24865	1	-5.33276
OR6	76	226	CGG	1	0	1.15838	1.77251	0.863278	0	-0.863278	1	-3.68691
OR6	77	229	TTT	0	0	0.668873	2.26201	0	0	0	N/A	0
OR6	78	232	ATT	0	0	0.795116	2.13577	0	0	0	N/A	0
OR6	79	235	GAT	0	0	0.668873	2.26201	0	0	0	N/A	0
OR6	80	238	ATG	0	0	0	2.93088	0	0	0	N/A	0
OR6	81	241	GGG	1	0	0.976961	1.95392	1.02358	0	-1.02358	1	-4.37154
OR6	82	244	CAA	1	0	0.603705	1.74455	1.65644	0	-1.65644	1	-7.07435
OR6	83	247	ATT	1	0	0.706078	2.2248	1.41627	0	-1.41627	1	-6.04866
OR6	84	250	TAC	0	0	0.582627	1.95392	0	0	0	N/A	0
OR6	85	253	ACG	0	0	0.976961	1.95392	0	0	0	N/A	0
OR6	86	256	AAT	0	0	0.668873	2.26201	0	0	0	N/A	0
OR6	87	259	TTG	0	0	1.23157	1.57307	0	0	0	N/A	0
OR6	88	262	TTT	0	0	0.668873	2.26201	0	0	0	N/A	0
OR6	89	265	CTA	1	0	1.31703	1.34346	0.759286	0	-0.759286	1	-3.24278
OR6	90	268	ACC	0	0	0.976961	1.95392	0	0	0	N/A	0
OR6	91	271	GGG	0	0	0.976961	1.95392	0	0	0	N/A	0
OR6	92	274	CTA	1	0	1.50269	1.36477	0.665474	0	-0.665474	1	-2.84212
OR6	93	277	TTT	1	0	0.654058	2.27682	1.52892	0	-1.52892	1	-6.52973
OR6	94	280	CTT	0	0	0.976961	1.95392	0	0	0	N/A	0
OR6	95	283	CAA	0	0	0.614337	1.73392	0	0	0	N/A	0
OR6	96	286	AGA	0	0	0.827915	1.95392	0	0	0	N/A	0
OR6	97	289	GCG	1	0	0.976961	1.95392	1.02358	0	-1.02358	1	-4.37154
OR6	98	292	GCG	0	1	0.976961	1.76168	0	0.567639	0.567639	0.643268	2.42429
OR6	99	295	CTA	1	0	1.55959	1.37129	0.641195	0	-0.641195	1	-2.73843
OR6	100	298	CCT	1	0	0.976961	1.95392	1.02358	0	-1.02358	1	-4.37154
OR6	101	301	TTT	0	0	0.668873	2.26201	0	0	0	N/A	0
OR6	102	304	CAG	0	0	0.562696	1.78556	0	0	0	N/A	0
OR6	103	307	AAG	0	0	0.562696	2.21914	0	0	0	N/A	0
OR6	104	310	AAC	1	0	0.600383	2.3305	1.6656	0	-1.6656	1	-7.1135
OR6	105	313	TAC	0	0	0.582627	1.95392	0	0	0	N/A	0
OR6	106	316	AAA	0	0	0.614337	2.1675	0	0	0	N/A	0
OR6	107	319	GAG	0	1	0.562696	2.17972	0	0.458775	0.458775	0.794817	1.95935
OR6	108	322	TGT	0	0	0.668873	2.13577	0	0	0	N/A	0
OR6	109	325	GTG	0	0	0.976961	1.95392	0	0	0	N/A	0
OR6	110	328	AAA	0	0	0.614337	2.1675	0	0	0	N/A	0
OR6	111	331	AAG	0	0	0.562696	2.21914	0	0	0	N/A	0
OR6	112	334	TTC	1	0	0.65832	2.27256	1.51902	0	-1.51902	1	-6.48746
OR6	113	337	GTT	0	0	0.976961	1.95392	0	0	0	N/A	0
OR6	114	340	TTC	0	1	1.19749	1.463	0	0.683526	0.683526	0.5499	2.91922
OR6	115	343	GAG	1	0	0.608018	2.12622	1.64469	0	-1.64469	1	-7.02417
OR6	116	346	TTT	0	0	0.668873	2.26201	0	0	0	N/A	0
OR6	117	349	CAC	1	0	0.597441	2.33344	1.6738	0	-1.6738	1	-7.14852
OR6	118	352	TTA	0	0	1.28321	1.33958	0	0	0	N/A	0
OR6	119	355	ATG	0	0	0	2.93088	0	0	0	N/A	0
OR6	120	358	CAC	0	0	0.582627	2.34826	0	0	0	N/A	0
OR6	121	361	CAT	1	0	0.651117	2.27976	1.53582	0	-1.53582	1	-6.55922
OR6	122	364	GAG	0	0	0.562696	2.17154	0	0	0	N/A	0
OR6	123	367	CAT	0	0	0.668873	2.26201	0	0	0	N/A	0
OR6	124	370	ATA	0	1	0.520753	2.35721	0	0.424231	0.424231	0.819055	1.81181
OR6	125	373	AGT	0	0	0.668873	2.26201	0	0	0	N/A	0
OR6	126	376	GAC	0	1	0.610457	2.14784	0	0.465584	0.465584	0.778684	1.98842
OR6	127	379	TTT	1	0	0.651117	2.27976	1.53582	0	-1.53582	1	-6.55922
OR6	128	382	GCA	0	0	0.976961	1.95392	0	0	0	N/A	0
OR6	129	385	TTG	1	3	0.997729	1.91392	1.00228	1.56746	0.565187	0.576001	2.41381
OR6	130	388	AAG	0	0	0.562696	2.21914	0	0	0	N/A	0
OR6	131	391	GAA	0	0	0.614337	2.1199	0	0	0	N/A	0
OR6	132	394	TCC	1.16667	1.83333	1.02448	1.88629	1.13879	0.971923	-0.166868	0.755708	-0.712666
OR6	133	397	CGC	0	0	0.976961	1.95392	0	0	0	N/A	0
OR6	134	400	AAA	0	0	0.614337	2.1675	0	0	0	N/A	0
OR6	135	403	GTA	2	0	0.976961	1.95392	2.04717	0	-2.04717	1	-8.74308
OR6	136	406	AAC	0	0	0.582627	2.34826	0	0	0	N/A	0
OR6	137	409	AAA	0	0	0.614337	2.1675	0	0	0	N/A	0
OR6	138	412	ATC	0	0	0.801667	2.12922	0	0	0	N/A	0
OR6	139	415	TGC	0	0	0.582627	2.12922	0	0	0	N/A	0
OR6	140	418	CAG	0	1	0.562696	2.16609	0	0.461662	0.461662	0.793793	1.97167
OR6	141	421	ATC	0	0	0.801667	2.12922	0	0	0	N/A	0
OR6	142	424	GCC	1	0	0.976961	1.95392	1.02358	0	-1.02358	1	-4.37154
OR6	143	427	ACC	0	0	0.976961	1.95392	0	0	0	N/A	0
OR6	144	430	AAA	1	0	0.603705	2.17813	1.65644	0	-1.65644	1	-7.07435
OR6	145	433	GTA	1	0	0.976961	1.95392	1.02358	0	-1.02358	1	-4.37154
OR6	146	436	ATT	1	0	0.800865	2.13002	1.24865	0	-1.24865	1	-5.33276
OR6	147	439	TAC	1	0	0.597441	1.95392	1.6738	0	-1.6738	1	-7.14852
OR6	148	442	CTC	0	0	0.976961	1.95392	0	0	0	N/A	0
OR6	149	445	CAG	0	0	0.562696	1.78556	0	0	0	N/A	0
OR6	150	448	CTC	0	0	0.976961	1.95392	0	0	0	N/A	0
OR6	151	451	GCC	0	0	0.976961	1.95392	0	0	0	N/A	0
OR6	152	454	TGC	0	0	0.582627	2.12922	0	0	0	N/A	0
OR6	153	457	GGG	1	0	0.976961	1.78134	1.02358	0	-1.02358	1	-4.37154
OR6	154	460	ATG	0	0	0	2.93088	0	0	0	N/A	0
OR6	155	463	CTG	1	1	1.37485	1.54737	0.727354	0.646257	-0.0810973	0.778648	-0.346352
OR6	156	466	GCC	2	0	0.976961	1.95392	2.04717	0	-2.04717	1	-8.74308
OR6	157	469	TAC	0	0	0.582627	1.95392	0	0	0	N/A	0
OR6	158	472	AAC	0	0	0.582627	2.34826	0	0	0	N/A	0
OR6	159	475	CTC	1	0	0.976961	1.95392	1.02358	0	-1.02358	1	-4.37154
OR6	160	478	TCC	0	0	0.976961	1.95392	0	0	0	N/A	0
OR6	161	481	CCC	0	0	0.976961	1.95392	0	0	0	N/A	0
OR6	162	484	CTT	1	0	0.976961	1.95392	1.02358	0	-1.02358	1	-4.37154
OR6	163	487	TTC	0	1	0.663809	2.26707	0	0.441097	0.441097	0.773512	1.88385
OR6	164	490	CGG	1	0	1.196	1.61493	0.83612	0	-0.83612	1	-3.57092
OR6	165	493	AAC	0	0	0.582627	2.34826	0	0	0	N/A	0
OR6	166	496	TAT	1	0	0.651117	1.95392	1.53582	0	-1.53582	1	-6.55922
OR6	167	499	TAC	0	0	0.582627	1.95392	0	0	0	N/A	0
OR6	168	502	GAA	0	0	0.614337	2.1199	0	0	0	N/A	0
OR6	169	505	GGA	0	0	0.976961	1.75728	0	0	0	N/A	0
OR6	170	508	ATG	0	0	0	3	0	0	0	N/A	0
OR6	171	511	TTC	0	0	0.596367	2.40363	0	0	0	N/A	0
OR6	172	514	GCC	2	0	1	2	2	0	-2	1	-8.54164
OR6	173	517	AGC	0	1	0.664102	2.3359	0	0.428101	0.428101	0.778633	1.82834
OR6	174	520	GAA	0	0	0.628824	2.16989	0	0	0	N/A	0
OR6	175	523	CTA	1	0	1.08503	1.91497	0.921635	0	-0.921635	1	-3.93614
OR6	176	526	CCC	0	0	1	2	0	0	0	N/A	0
OR6	177	529	GAA	1	1	0.699935	2.13927	1.4287	0.46745	-0.961255	0.939225	-4.10535
OR6	178	532	AAC	0	0	0.596367	2.40363	0	0	0	N/A	0
OR6	179	535	AAG	1	0	0.584836	2.2626	1.70988	0	-1.70988	1	-7.3026
OR6	180	538	TCG	1	0	1	1.73971	1	0	-1	1	-4.27082
OR6	181	541	TTC	1	0	0.611181	2.38882	1.63618	0	-1.63618	1	-6.98782
OR6	182	544	GTA	0	0	1	2	0	0	0	N/A	0
OR6	183	547	CAC	0	0	0.596367	2.40363	0	0	0	N/A	0
OR6	184	550	TCC	0	0	1	2	0	0	0	N/A	0
OR6	185	553	GTC	1	0	1	2	1	0	-1	1	-4.27082
OR6	186	556	GAC	1	0	0.614122	2.38588	1.62834	0	-1.62834	1	-6.95435
OR6	187	559	TAC	0	0	0.596367	2	0	0	0	N/A	0
OR6	188	562	CTT	0	0	1	2	0	0	0	N/A	0
OR6	189	565	CTA	0	0	1.59637	1.40363	0	0	0	N/A	0
OR6	190	568	CCT	1	0	1	2	1	0	-1	1	-4.27082
OR6	191	571	TTT	0	0	0.684647	2.31535	0	0	0	N/A	0
OR6	192	574	GAC	0	0	0.596367	2.40363	0	0	0	N/A	0
OR6	193	577	GCT	0	0	1	2	0	0	0	N/A	0
OR6	194	580	TAT	0	0	0.684647	2	0	0	0	N/A	0
OR6	195	583	CGC	0	0	1	2	0	0	0	N/A	0
OR6	196	586	AGT	0	0	0.684647	2.31535	0	0	0	N/A	0
OR6	197	589	TTC	0	1	0.729966	2.24404	0	0.445624	0.445624	0.754552	1.90318
OR6	198	592	ACG	0	1	0.928842	2.04556	0	0.488864	0.488864	0.687721	2.08785
OR6	199	595	GGC	1	0	1	2	1	0	-1	1	-4.27082
OR6	200	598	TAT	1	0	0.669832	2	1.49291	0	-1.49291	1	-6.37596
OR6	201	601	CTA	0	1	1.34994	1.65006	0	0.60604	0.60604	0.550018	2.58829
OR6	202	604	GTT	1	1	0.963462	2.03654	1.03792	0.491029	-0.546894	0.89686	-2.33569
OR6	203	607	GTG	2	1	0.894475	2.10552	2.23595	0.474941	-1.76101	0.973494	-7.52095
OR6	204	610	TTC	1	0	0.614122	2.38588	1.62834	0	-1.62834	1	-6.95435
OR6	205	613	ACT	1	1	0.919238	2.08076	1.08786	0.480593	-0.607264	0.906111	-2.59352
OR6	206	616	TGG	0	2	0.183603	1.91377	0	1.04506	1.04506	0.832584	4.46325
OR6	207	619	AAT	0	0	0.684647	2.31535	0	0	0	N/A	0
OR6	208	622	TGG	0	0	0	1.84807	0	0	0	N/A	0
OR6	209	625	TTC	0	0	0.596367	2.40363	0	0	0	N/A	0
OR6	210	628	CCT	1	0	1	2	1	0	-1	1	-4.27082
OR6	211	631	ACT	1	0	1	2	1	0	-1	1	-4.27082
OR6	212	634	TAC	1	0	0.614122	2	1.62834	0	-1.62834	1	-6.95435
OR6	213	637	AAT	1	0	0.666891	2.33311	1.4995	0	-1.4995	1	-6.40408
OR6	214	640	ATT	1	0	0.434293	2.56571	2.30259	0	-2.30259	1	-9.83396
OR6	215	643	CCT	0	0	1	2	0	0	0	N/A	0
OR6	216	646	ACT	0	0	1	2	0	0	0	N/A	0
OR6	217	649	GCG	1	0	1	2	1	0	-1	1	-4.27082
OR6	218	652	ATG	0	0	0	3	0	0	0	N/A	0
OR6	219	655	GGA	2	0	1	1.87298	2	0	-2	1	-8.54164
OR6	220	658	ATT	0	0	0.813867	2.18613	0	0	0	N/A	0
OR6	221	661	TAC	1	0	0.611181	2	1.63618	0	-1.63618	1	-6.98782
OR6	222	664	GAT	1	0	0.666891	2.33311	1.4995	0	-1.4995	1	-6.40408
OR6	223	667	TTA	2	0	1.32449	1.54143	1.51001	0	-1.51001	1	-6.44899
OR6	224	670	TTG	0	0	1.26061	1.61017	0	0	0	N/A	0
OR6	225	673	GTG	0	0	1	2	0	0	0	N/A	0
OR6	226	676	TTC	0	0	0.596367	2.40363	0	0	0	N/A	0
OR6	227	679	GTA	0	0	1	2	0	0	0	N/A	0
OR6	228	682	ATG	0	0	0	3	0	0	0	N/A	0
OR6	229	685	GTG	1	0	1	2	1	0	-1	1	-4.27082
OR6	230	688	TTC	0	0	0.596367	2.40363	0	0	0	N/A	0
OR6	231	691	CAC	1	0	0.67206	2.32794	1.48796	0	-1.48796	1	-6.35482
OR6	232	694	ATG	0	0	0	3	0	0	0	N/A	0
OR6	233	697	GTG	1	0	1	2	1	0	-1	1	-4.27082
OR6	234	700	GGG	0	0	1	2	0	0	0	N/A	0
OR6	235	703	CAT	0	0	0.684647	2.31535	0	0	0	N/A	0
OR6	236	706	ATG	0	0	0	3	0	0	0	N/A	0
OR6	237	709	AAT	0	0	0.684647	2.31535	0	0	0	N/A	0
OR6	238	712	ATA	0	0	0.371176	2.62882	0	0	0	N/A	0
OR6	239	715	CTT	0	0	1	2	0	0	0	N/A	0
OR6	240	718	TAT	0	2	0.719927	2.03528	0	0.982666	0.982666	0.545682	4.19679
OR6	241	721	AAT	0	0	0.684647	2.31535	0	0	0	N/A	0
OR6	242	724	AGT	1	0	0.666891	2.33311	1.4995	0	-1.4995	1	-6.40408
OR6	243	727	TTG	0	0	1.26061	1.61017	0	0	0	N/A	0
OR6	244	730	AAA	1	0	0.618193	2.22925	1.61762	0	-1.61762	1	-6.90856
OR6	245	733	GAG	1	0	0.584836	2.21388	1.70988	0	-1.70988	1	-7.3026
OR6	246	736	TTC	1	0	0.67206	2.32794	1.48796	0	-1.48796	1	-6.35482
OR6	247	739	CCC	2	0	1	2	2	0	-2	1	-8.54164
OR6	248	742	AGG	1	0	0.88099	2.11901	1.13509	0	-1.13509	1	-4.84775
OR6	249	745	CCG	0	0	1	2	0	0	0	N/A	0
OR6	250	748	AAA	1	1	0.618193	2.15477	1.61762	0.464087	-1.15353	0.9503	-4.92653
OR6	251	751	GAG	0	0	0.382657	1.47674	0	0	0	N/A	0
OR6	252	754	GGC	1	0	0.664374	1.32875	1.50518	0	-1.50518	1	-6.42834
OR6	253	757	CAG	0	0	0.382657	1.21426	0	0	0	N/A	0
OR6	254	760	TCT	0	0	0.664374	1.32875	0	0	0	N/A	0
OR6	255	763	GAG	1	0	0.586597	2.21212	1.70475	0	-1.70475	1	-7.28068
OR6	256	766	GAC	1	0	0.611181	2.38882	1.63618	0	-1.63618	1	-6.98782
OR6	257	769	CCT	1	2	1	2	1	1	0	0.740741	0
OR6	258	772	CTA	2	0	1.31059	1.5712	1.52603	0	-1.52603	1	-6.51741
OR6	259	775	CCG	0	0	1	2	0	0	0	N/A	0
OR6	260	778	TCG	0	0	1	1.77579	0	0	0	N/A	0
OR6	261	781	ACT	2	0	1	2	2	0	-2	1	-8.54164
OR6	262	784	CGG	1	0	1.22421	1.65585	0.816856	0	-0.816856	1	-3.48865
OR6	263	787	GAG	0	0	0.575966	2.22275	0	0	0	N/A	0
OR6	264	790	TAT	0	0	0.684647	2	0	0	0	N/A	0
OR6	265	793	AAT	0	0	0.684647	2.31535	0	0	0	N/A	0
OR6	266	796	GAA	0	1	0.703479	2.13572	0	0.468225	0.468225	0.752227	1.99971
OR6	267	799	GAG	0	0	0.575966	2.22275	0	0	0	N/A	0
OR6	268	802	ATA	0	0	0.371176	2.62882	0	0	0	N/A	0
OR6	269	805	TTT	0	0	0.684647	2.31535	0	0	0	N/A	0
OR6	270	808	GGA	0	2	0.940377	1.77888	0	1.1243	1.1243	0.427949	4.8017
OR6	271	811	CAG	1	3	1.01668	1.75651	0.983598	1.70793	0.724335	0.533579	3.09351
OR6	272	814	TTG	0	0	1.26061	1.61017	0	0	0	N/A	0
OR6	273	817	AAA	0	0	0.628824	2.21861	0	0	0	N/A	0
OR6	274	820	AAT	0	0	0.684647	2.31535	0	0	0	N/A	0
OR6	275	823	GTG	1	0	1	2	1	0	-1	1	-4.27082
OR6	276	826	ATT	0	0	0.813867	2.18613	0	0	0	N/A	0
OR6	277	829	CGG	1	0	1.22421	1.26446	0.816856	0	-0.816856	1	-3.48865
OR6	278	832	CAT	0	0	0.684647	2.31535	0	0	0	N/A	0
OR6	279	835	TAT	0	0	0.684647	2	0	0	0	N/A	0
OR6	280	838	CAA	1	0	0.619954	1.78368	1.61302	0	-1.61302	1	-6.88893
OR6	281	841	ATG	0	1	0.318254	2.68175	0	0.372891	0.372891	0.893915	1.59255
OR6	282	844	ATC	0	0	0.820572	2.17943	0	0	0	N/A	0
OR6	283	847	AAG	1	0	0.576574	2.27086	1.73438	0	-1.73438	1	-7.40723
OR6	284	850	GAG	0	1	0.594204	2.23829	0	0.446769	0.446769	0.790219	1.90807
OR6	285	853	---	0	0	0.596367	2.40363	0	0	0	N/A	0
OR6	286	856	ATG	0	0	0	3	0	0	0	N/A	0
OR6	287	859	GGT	1	0	1	1.82742	1	0	-1	1	-4.27082
OR6	288	862	GAC	1	0	0.611181	2.38882	1.63618	0	-1.63618	1	-6.98782
OR6	289	865	ATG	0	0	0	3	0	0	0	N/A	0
OR6	290	868	ACT	1	0	1	2	1	0	-1	1	-4.27082
OR6	291	871	GCA	1	0	1	2	1	0	-1	1	-4.27082
OR6	292	874	GCG	1	0	1	2	1	0	-1	1	-4.27082
OR6	293	877	TTT	1	0	0.666891	2.33311	1.4995	0	-1.4995	1	-6.40408
OR6	294	880	GAT	0	0	0.684647	2.31535	0	0	0	N/A	0
OR6	295	883	CTG	0	0	1.59637	1.40363	0	0	0	N/A	0
OR6	296	886	ACG	1	0	1	2	1	0	-1	1	-4.27082
OR6	297	889	TTA	1	0	1.3046	1.41128	0.766518	0	-0.766518	1	-3.27366
OR6	298	892	TGT	0	0	0.684647	2.18613	0	0	0	N/A	0
OR6	299	895	TGC	0	0	0.596367	2.17943	0	0	0	N/A	0
OR6	300	898	TAT	0	0	0.684647	2	0	0	0	N/A	0
OR6	301	901	CTA	0	0	1.59637	1.40363	0	0	0	N/A	0
OR6	302	904	GCC	1	1	1	2	1	0.5	-0.5	0.888889	-2.13541
OR6	303	907	TTT	0	0	0.684647	2.31535	0	0	0	N/A	0
OR6	304	910	CAC	0	0	0.596367	2.40363	0	0	0	N/A	0
OR6	305	913	CAA	0	0	0.628824	1.77481	0	0	0	N/A	0
OR6	306	916	GTG	1	1	0.963912	2.03609	1.03744	0.491138	-0.546301	0.896764	-2.33316
OR6	307	919	ATG	0	0	0	3	0	0	0	N/A	0
OR6	308	922	TGT	1	0	0.666891	2.18478	1.4995	0	-1.4995	1	-6.40408
OR6	309	925	TGT	0	0	0.684647	2.18613	0	0	0	N/A	0
OR6	310	928	TTA	2	0	1.32449	1.54143	1.51001	0	-1.51001	1	-6.44899
OR6	311	931	ATG	0	0	0	3	0	0	0	N/A	0
OR6	312	934	TTG	2	0	1.33169	1.5526	1.50186	0	-1.50186	1	-6.41416
OR6	313	937	CTA	1	0	1.59637	1.40363	0.626422	0	-0.626422	1	-2.67534
OR6	314	940	GAA	1	0	0.618193	2.18053	1.61762	0	-1.61762	1	-6.90856
OR6	315	943	TGT	0	0	0.684647	2.18613	0	0	0	N/A	0
OR6	316	946	TCT	0	0	1	2	0	0	0	N/A	0
OR6	317	949	ACA	0	0	1	2	0	0	0	N/A	0
OR6	318	952	CTG	1	0	1.54002	1.43829	0.649341	0	-0.649341	1	-2.77322
OR6	319	955	GAA	1	0	0.619954	2.17876	1.61302	0	-1.61302	1	-6.88893
OR6	320	958	CCG	1	0	1	2	1	0	-1	1	-4.27082
OR6	321	961	GAG	0	0	0.575966	2.22275	0	0	0	N/A	0
OR6	322	964	GCC	0	0	1	2	0	0	0	N/A	0
OR6	323	967	TTG	0	0	1.26061	1.61017	0	0	0	N/A	0
OR6	324	970	GTA	0	0	1	2	0	0	0	N/A	0
OR6	325	973	AAA	0	0	0.628824	2.21861	0	0	0	N/A	0
OR6	326	976	TAT	0	0	0.684647	2	0	0	0	N/A	0
OR6	327	979	GGA	1	0	1	1.8325	1	0	-1	1	-4.27082
OR6	328	982	TTA	0.5	1.5	0.199955	2.7625	2.50056	0.542987	-1.95757	0.932503	-8.36044
OR6	329	985	CTT	0	0	1	2	0	0	0	N/A	0
OR6	330	988	GCC	1	0	1	2	1	0	-1	1	-4.27082
OR6	331	991	GCT	1	0	1	2	1	0	-1	1	-4.27082
OR6	332	994	GTC	0	0	1	2	0	0	0	N/A	0
OR6	333	997	ATA	0	0	0.371176	2.62882	0	0	0	N/A	0
OR6	334	1000	TTC	1	0	0.614122	2.38588	1.62834	0	-1.62834	1	-6.95435
OR6	335	1003	CAG	0	0	0.575966	1.82767	0	0	0	N/A	0
OR6	336	1006	CAA	0	0	0.628824	1.77481	0	0	0	N/A	0
OR6	337	1009	TTA	0	0	1.31347	1.37118	0	0	0	N/A	0
OR6	338	1012	ATT	0	0	0.813867	2.18613	0	0	0	N/A	0
OR6	339	1015	CAA	1	0	0.583502	1.82013	1.71379	0	-1.71379	1	-7.31929
OR6	340	1018	ACT	0	0	1	2	0	0	0	N/A	0
OR6	341	1021	TCG	1	0	1	1.81342	1	0	-1	1	-4.27082
OR6	342	1024	GTG	1	0	1	2	1	0	-1	1	-4.27082
OR6	343	1027	GCT	1	0	1	2	1	0	-1	1	-4.27082
OR6	344	1030	TTC	1	0	0.614122	2.38588	1.62834	0	-1.62834	1	-6.95435
OR6	345	1033	GAG	0	0	0.575966	2.22275	0	0	0	N/A	0
OR6	346	1036	TTA	0	0	1.31347	1.37118	0	0	0	N/A	0
OR6	347	1039	ATT	0	0	0.813867	2.18613	0	0	0	N/A	0
OR6	348	1042	AAA	0	0	0.628824	2.21861	0	0	0	N/A	0
OR6	349	1045	TCA	1	0	1	1.67755	1	0	-1	1	-4.27082
OR6	350	1048	AAG	0	0	0.575966	2.27147	0	0	0	N/A	0
OR6	351	1051	AGT	0	0	0.684647	2.31535	0	0	0	N/A	0
OR6	352	1054	GAC	0	2	0.624197	2.2114	0	0.904406	0.904406	0.608198	3.86256
OR6	353	1057	AGT	1	1	0.719811	2.28019	1.38925	0.43856	-0.950693	0.94243	-4.06024
OR6	354	1060	CTC	1	0	1.11995	1.88005	0.8929	0	-0.8929	1	-3.81342
OR6	355	1063	GGT	1	0	1	2	1	0	-1	1	-4.27082
OR6	356	1066	GAT	0	0	0.684647	2.31535	0	0	0	N/A	0
OR6	357	1069	GAA	0	0	0.628824	2.16989	0	0	0	N/A	0
OR6	358	1072	GTG	1	0	1	2	1	0	-1	1	-4.27082
OR6	359	1075	TAC	2	0	0.612198	2	3.26692	0	-3.26692	1	-13.9524
OR6	360	1078	GCA	0	0	1	2	0	0	0	N/A	0
OR6	361	1081	GTA	0	0	1	2	0	0	0	N/A	0
OR6	362	1084	CCA	0	0	1	2	0	0	0	N/A	0
OR6	363	1087	TGG	0	0	0	1.84807	0	0	0	N/A	0
OR6	364	1090	GAA	0	0	0.628824	2.16989	0	0	0	N/A	0
OR6	365	1093	TAT	0	0	0.684647	2	0	0	0	N/A	0
OR6	366	1096	ATG	0	0	0	3	0	0	0	N/A	0
OR6	367	1099	GAC	0	1	0.596367	2.40363	0	0.416037	0.416037	0.801211	1.77682
OR6	368	1102	GTC	1	0	1	2	1	0	-1	1	-4.27082
OR6	369	1105	AAA	0	0	0.628824	2.21861	0	0	0	N/A	0
OR6	370	1108	AAC	0	0	0.596367	2.40363	0	0	0	N/A	0
OR6	371	1111	AGA	0	0	0.847439	2	0	0	0	N/A	0
OR6	372	1114	AGG	1	0	0.839903	2.02929	1.19061	0	-1.19061	1	-5.0849
OR6	373	1117	ATT	0	0	0.813867	2.18613	0	0	0	N/A	0
OR6	374	1120	TTA	1	1	1.1825	1.5925	0.845666	0.627942	-0.217723	0.818417	-0.929858
OR6	375	1123	CTA	0	1	1.49629	1.50371	0	0.665021	0.665021	0.501237	2.84019
OR6	376	1126	CTA	0	0	1.59637	1.40363	0	0	0	N/A	0
OR6	377	1129	TTC	0	0	0.596367	2.40363	0	0	0	N/A	0
OR6	378	1132	CTC	1	0	1	2	1	0	-1	1	-4.27082
OR6	379	1135	AGA	1	0	0.838569	2.03447	1.19251	0	-1.19251	1	-5.09299
OR6	380	1138	AAT	1	0	0.669832	2.33017	1.49291	0	-1.49291	1	-6.37596
OR6	381	1141	GTG	1	0	1	2	1	0	-1	1	-4.27082
OR6	382	1144	CAG	0	0	0.575966	1.82767	0	0	0	N/A	0
OR6	383	1147	GAC	0	1	0.596367	2.3359	0	0.428101	0.428101	0.796619	1.82834
OR6	384	1150	CCA	1	0	1	2	1	0	-1	1	-4.27082
OR6	385	1153	TTA	0	0	1.31347	1.37118	0	0	0	N/A	0
OR6	386	1156	GGT	0	0	1	2	0	0	0	N/A	0
OR6	387	1159	CTA	1	0	1.59637	1.40363	0.626422	0	-0.626422	1	-2.67534
OR6	388	1162	AAG	1	0	0.621288	2.22615	1.60956	0	-1.60956	1	-6.87414
OR6	389	1165	GCG	2	0	1	2	2	0	-2	1	-8.54164
OR6	390	1168	TGT	0	1	0.737567	2.1549	0	0.464059	0.464059	0.745004	1.98191
OR6	391	1171	GGT	2	0	1	1.95952	2	0	-2	1	-8.54164
OR6	392	1174	ATG	0	0	0	3	0	0	0	N/A	0
OR6	393	1177	GTG	1	0	1	2	1	0	-1	1	-4.27082
OR6	394	1180	CCG	1	0	1	2	1	0	-1	1	-4.27082
OR6	395	1183	GTT	1	0	1	2	1	0	-1	1	-4.27082
OR6	396	1186	GGA	0	0	1	1.79872	0	0	0	N/A	0
OR6	397	1189	GTG	0	0	1	2	0	0	0	N/A	0
OR6	398	1192	TTG	0	1	1.04907	1.8434	0	0.542476	0.542476	0.637311	2.31682
OR6	399	1195	ACT	0	1	0.94708	2.05292	0	0.487111	0.487111	0.684307	2.08036
OR6	400	1198	ATG	0	0	0	3	0	0	0	N/A	0
OR6	401	1201	TCT	0	0	1	2	0	0	0	N/A	0
OR6	402	1204	ACG	0	0	1	2	0	0	0	N/A	0
OR6	403	1207	ATC	1	0	0.819223	2.18078	1.22067	0	-1.22067	1	-5.21326
OR6	404	1210	ATA	0	0	0.371176	2.62882	0	0	0	N/A	0
OR6	405	1213	AGG	0	0	0.79458	2.20542	0	0	0	N/A	0
OR6	406	1216	ACA	0	0	1	2	0	0	0	N/A	0
OR6	407	1219	TCA	0	0	1	1.59637	0	0	0	N/A	0
OR6	408	1222	TTT	0	1	0.706332	2.29367	0	0.435983	0.435983	0.764556	1.86201
OR6	409	1225	TCA	1	0	1	1.63245	1	0	-1	1	-4.27082
OR6	410	1228	TAC	1	0	0.611181	2	1.63618	0	-1.63618	1	-6.98782
OR6	411	1231	TAC	0	0	0.596367	2	0	0	0	N/A	0
OR6	412	1234	CTT	1	1	0.969515	2.03049	1.03144	0.492493	-0.538951	0.89556	-2.30176
OR6	413	1237	ATG	0	0	0	3	0	0	0	N/A	0
OR6	414	1240	TTG	2	0	1.35341	1.4107	1.47775	0	-1.47775	1	-6.31121
OR6	415	1243	GCT	1	0	1	2	1	0	-1	1	-4.27082
OR6	416	1246	ACA	0	0	1	2	0	0	0	N/A	0
OR6	417	1249	TTC	0	0	0.596367	2.40363	0	0	0	N/A	0
OR6	418	1252	---	0	0	0	0	0	0	0	N/A	0
OR6	419	1255	GAC	0	0	0.596367	2.40363	0	0	0	N/A	0
													Maximum Likelihood analysis of natural selection codon-by-codon
													NOTE.--For each codon, estimates of the numbers of inferred synonymous (s) and nonsynonymous (n) substitutions are presented along with the numbers of sites that are estimated to be synonymous (S) and nonsyonymous (N). These estimates are produced using the joint Maximum Likelihood reconstructions of ancestral states under a Muse-Gaut model [1] of codon substitution and Tamura-Nei model [2] of nu…
													1. SV Muse, BS Gaut. (1994) A likelihood approach for comparing synonymous and nonsynonymous nucleotide substitution rates, with application to the chloroplast genome. Mol Biol Evol 11:715-724.
													2. Tamura K. and Nei M. (1993). Estimation of the number of nucleotide substitutions in the control region of mitochondrial DNA in humans and chimpanzees. Molecular Biology and Evolution 10:512-526.
													3. Kosakovsky Pond, S. L., and Frost, S. D. W. (2005) Not So Different After All: A Comparison of Methods for Detecting Amino Acid Sites Under Selection . Mol Biol Evol 22:1208-1222.
													4. Suzuki Y, Gojobori T. (1999) A method for detecting positive selection at single amino acid sites. Mol Biol Evol 16:1315-28.
													5. Sergei L. Kosakovsky Pond, Simon D. W. Frost, Spencer V. Muse. (2005) HyPhy: hypothesis testing using phylogenies. Bioinformatics 21:676-679.
													6. Tamura K., Stecher G., Peterson D., Filipski A., and Kumar S. (2013). MEGA6: Molecular Evolutionary Genetics Analysis version 6.0. Molecular Biology and Evolution30: 2725-2729.
													Disclaimer: Although utmost care has been taken to ensure the correctness of the caption, the caption text is provided "as is" without any warranty of any kind. Authors advise the user to carefully check the caption prior to its use for any purpose and report any errors or problems to the authors immediately (www.megasoftware.net). In no event shall the authors and their employers be liable for a…
