# Supplementary material for: Antennal transcriptomes of three tortricid moths reveal putative conserved chemosensory receptors for social and habitat olfactory cues
Source: Sci Rep. 2017 Feb 2;7:41829. doi: 10.1038/srep41829 (PMC5288797; doi:10.1038/srep41829)
Supplement: Supplementary Dataset 2 [file srep41829-s3.xlsx]

## Sheet: Sheet1
Antennal transcriptomes of three tortricid moths reveal putative conserved chemosensory receptors for social and habitat olfactory cues
Francisco Gonzalez, Peter Witzgall and William B. Walker
SUPPLEMENTARY DATA
Supplementary Table S2. Summary and abundance estimation values for predicted chemoreceptors
Species	Chem family	Sequence ID	Number	ORF Status	FPKM
Hedya nubiferana	OR	c103324_g1	OR2.2	Complete	67.97
Hedya nubiferana	OR	c100575_g3	OR2.1	Complete	433.5
Hedya nubiferana	OR	c103072_2	OR3	Complete	21.66
Hedya nubiferana	OR	c100673_g4	OR8.1	Complete	414.21
Hedya nubiferana	OR	c102350_g2	OR8.2	Complete	10.56
Hedya nubiferana	OR	c95977_g2	OR6	Incomplete	0.58
Hedya nubiferana	OR	c102080_g1	OR10	Complete	11.08
Hedya nubiferana	OR	c96572_g10	OR12	Complete	20.95
Hedya nubiferana	OR	c98493_g1	OR13	Complete	45.21
Hedya nubiferana	OR	c103509_g2	OR14	Complete	13.48
Hedya nubiferana	OR	c103910_g2	OR15	Incomplete	4.56
Hedya nubiferana	OR	c99082_g1	OR16	Incomplete	5.15
Hedya nubiferana	OR	c103686_g2	OR18	Complete	26.13
Hedya nubiferana	OR	c100206_g2	OR19	Incomplete	8.58
Hedya nubiferana	OR	c97240_g1	OR20	Incomplete	21.5
Hedya nubiferana	OR	c102203_g6	OR22	Complete	11.31
Hedya nubiferana	OR	c101271_g2	OR25	Complete	32.85
Hedya nubiferana	OR	c98913_g1	OR26	Incomplete	17.14
Hedya nubiferana	OR	c97992_g3	OR27	Complete	16.27
Hedya nubiferana	OR	c97120_g1	OR28	Incomplete	8.11
Hedya nubiferana	OR	c100986_g1	OR29	Complete	24.54
Hedya nubiferana	OR	c94586_g1	OR30	Complete	17.31
Hedya nubiferana	OR	c98456_g3	OR32	Incomplete	9.59
Hedya nubiferana	OR	c100123_g1	OR35	Complete	9.13
Hedya nubiferana	OR	c103232_g1	OR37	Complete	13.38
Hedya nubiferana	OR	c97007_g2	OR39	Incomplete	1.47
Hedya nubiferana	OR	c96874_g2	OR40	Incomplete	3.16
Hedya nubiferana	OR	c95421_g1	OR41	Complete	66.39
Hedya nubiferana	OR	c99229_g6	OR42	Complete	29.94
Hedya nubiferana	OR	c99403_g1	OR44	Complete	6.12
Hedya nubiferana	OR	c100632_g3	OR47	Complete	1.76
Hedya nubiferana	OR	c103351_g2	OR49	Complete	5.12
Hedya nubiferana	OR	c101452_g1	OR53	Complete	9.66
Hedya nubiferana	OR	c98209_g2	OR54	Complete	14.4
Hedya nubiferana	OR	c99173_g2	OR55	Complete	15.73
Hedya nubiferana	OR	c96959_g1	OR56	Complete	15.63
Hedya nubiferana	OR	c97701_g1	OR57	Incomplete	9.84
Hedya nubiferana	OR	c96184_g1	OR58	Complete	13.75
Hedya nubiferana	OR	c97407_g2	OR59	Complete	5.33
Hedya nubiferana	OR	c98899_g1	OR61	Complete	8.87
Hedya nubiferana	OR	c102170_g1	OR62	Complete	25.28
Hedya nubiferana	OR	c96926_g1	OR63	Complete	8.55
Hedya nubiferana	OR	c97456_g7	OR64	Incomplete	28.58
Hedya nubiferana	OR	c103271_g3	OR66	Complete	14.34
Hedya nubiferana	OR	c102048_g5	OR67	Incomplete	16.39
Hedya nubiferana	OR	c100235_g2	OR68	Complete	57.64
Hedya nubiferana	OR	c96215_g1	OR71	Incomplete	1.26
Hedya nubiferana	OR	c101272_g2	OR72	Complete	35.24
Hedya nubiferana	OR	c102981_g4	Orco	Complete	441.88
Hedya nubiferana	GR	c83313_g1	GR2	Incomplete	0.58
Hedya nubiferana	GR	c95506_g2	GR4	Incomplete	0.82
Hedya nubiferana	GR	c98428_g4	GR5	Incomplete	5.95
Hedya nubiferana	GR	c66793_g1	GR6	Incomplete	0.51
Hedya nubiferana	GR	c100595_g2	GR55	Incomplete	1.49
Hedya nubiferana	GR	c97074_g1	GR58	Incomplete	2.5
Hedya nubiferana	GR	c84670_g1	GR60	Incomplete	1.59
Hedya nubiferana	GR	c90826_g2	GR63	Incomplete	3.08
Hedya nubiferana	GR	c97821_g1	GR68.1	Incomplete	1.17
Hedya nubiferana	GR	c98963_g1_i3	GR68.2	Complete	9.65
Hedya nubiferana	GR	c98963_g1_i6	GR68.4	Complete	9.65
Hedya nubiferana	IR	c98188_g1	IR1	Incomplete	7.22
Hedya nubiferana	IR	c103792_g4	IR3	Complete	26.25
Hedya nubiferana	IR	c102962_g4	IR4	Incomplete	12.15
Hedya nubiferana	IR	c92253_g1	IR7d	Incomplete	1.07
Hedya nubiferana	IR	c102272_g3	IR8a	Complete	83.16
Hedya nubiferana	IR	c103694_g1	IR21a	Complete	102.94
Hedya nubiferana	IR	c97536_g1	IR25a	Complete	228.8
Hedya nubiferana	IR	c102797_g1_i7	IR41a.1	Complete	18.69
Hedya nubiferana	IR	c102797_g1_i6	IR41a.2	Complete	18.69
Hedya nubiferana	IR	c95625_g1	IR60a	Incomplete	3.72
Hedya nubiferana	IR	c97511_g2	IR64a	Complete	6.68
Hedya nubiferana	IR	c96624_g4	IR75p.1	Complete	16.79
Hedya nubiferana	IR	c101927_g1	IR75p.2	Complete	3.58
Hedya nubiferana	IR	c101488_g1	IR75q.1	Complete	62.43
Hedya nubiferana	IR	c101592_g1	IR75q.2	Complete	73.64
Hedya nubiferana	IR	c95160_g1	IR76b	Incomplete	302.15
Hedya nubiferana	IR	c101470_g1	IR87a	Complete	16.54
Hedya nubiferana	IR	c100752_g1	IR93a	Incomplete	9.23
Hedya nubiferana	IR	c101474_g1	iGluR2	Complete	13.62
Hedya nubiferana	IR	c30014_g1	iGluR4	Incomplete	20.91
Hedya nubiferana	IR	c85569_g1	iGluR5	Incomplete	0.96
Hedya nubiferana	IR	c87006_g1	iGluR6	Incomplete	0.74
Hedya nubiferana	IR	c79940_g3	iGluR7	Incomplete	0.62
Cydia fagiglandana	OR	c94610_g4	OR1	Complete	203.74
Cydia fagiglandana	OR	c91205_g1	OR2.1	Incomplete	33.5
Cydia fagiglandana	OR	c94575_g3	OR2.2	Incomplete	16.21
Cydia fagiglandana	OR	c95672_g4	OR3	Complete	14.99
Cydia fagiglandana	OR	c92330_g1	OR4	Complete	71.82
Cydia fagiglandana	OR	c92961_g2	OR5.1	Complete	14.51
Cydia fagiglandana	OR	c92377_g1	OR5.2	Incomplete	16.51
Cydia fagiglandana	OR	c94613_g1	OR6	Complete	1551.03
Cydia fagiglandana	OR	c94441_g2	OR7	Complete	17.01
Cydia fagiglandana	OR	c87341_g1	OR8	Complete	28.14
Cydia fagiglandana	OR	c94035_g1	OR10	Complete	7.06
Cydia fagiglandana	OR	c93674_g2	OR11	Complete	16.13
Cydia fagiglandana	OR	c86492_g1	OR12	Complete	15.23
Cydia fagiglandana	OR	c92303_g4	OR13	Complete	33.23
Cydia fagiglandana	OR	91757_g1	OR14	Complete	38.98
Cydia fagiglandana	OR	c92314_g1	OR16	Incomplete	9.65
Cydia fagiglandana	OR	c92095_g1	OR18	Complete	40.9
Cydia fagiglandana	OR	c80106_g1	OR19	Complete	4.38
Cydia fagiglandana	OR	c90681_g1	OR20	Complete	54.35
Cydia fagiglandana	OR	c94643_g2	OR25	Complete	17.5
Cydia fagiglandana	OR	c92137_g4	OR26	Complete	20.36
Cydia fagiglandana	OR	c93626_g2	OR27	Complete	14.47
Cydia fagiglandana	OR	c95492_g1_i4	OR28	Incomplete	15.29
Cydia fagiglandana	OR	c72083_g1	OR29	Complete	49.65
Cydia fagiglandana	OR	c93427_g1	OR30	Incomplete	41.69
Cydia fagiglandana	OR	c89130_g1	OR32	Incomplete	20.91
Cydia fagiglandana	OR	c90872_g1	OR35	Complete	30.25
Cydia fagiglandana	OR	c79599_g1	OR37	Incomplete	1.21
Cydia fagiglandana	OR	c92806_g1	OR38	Complete	15.71
Cydia fagiglandana	OR	c89947_g2	OR39	Complete	39.47
Cydia fagiglandana	OR	c92572_g3	OR42	Incomplete	25.23
Cydia fagiglandana	OR	c88170_g1	OR44	Complete	6.3
Cydia fagiglandana	OR	c96446_g2	OR47	Complete	4.59
Cydia fagiglandana	OR	c96240_g1	OR48	Complete	6.76
Cydia fagiglandana	OR	c67773_g1	OR49	Complete	45.52
Cydia fagiglandana	OR	c95675_g3	OR54	Complete	14.34
Cydia fagiglandana	OR	c92404_g3	OR57	Complete	6.54
Cydia fagiglandana	OR	c89252_g1	OR58	Complete	21.37
Cydia fagiglandana	OR	c88376_g1	OR59	Incomplete	13.74
Cydia fagiglandana	OR	c93236_g1	OR61	Complete	24.32
Cydia fagiglandana	OR	c82183_g1	OR62	Complete	54.51
Cydia fagiglandana	OR	c96459_g1	OR63	Incomplete	12.06
Cydia fagiglandana	OR	c91834_g3	OR64	Incomplete	59.57
Cydia fagiglandana	OR	c95692_g1	OR65	Incomplete	34.04
Cydia fagiglandana	OR	c92045_g1	OR66	Complete	8.12
Cydia fagiglandana	OR	c92039_g1	OR67	Complete	32.7
Cydia fagiglandana	OR	c95954_g1	OR68	Complete	30.82
Cydia fagiglandana	OR	c89539_g1	OR72	Complete	6.43
Cydia fagiglandana	OR	c96983_g2	Orco	Complete	1768.41
Cydia fagiglandana	GR	c93058_g2	GR1	complete	3.55
Cydia fagiglandana	GR	c73832_g2	GR2	incomplete	1.22
Cydia fagiglandana	GR	c86505_g1	GR3	complete	11.6
Cydia fagiglandana	GR	c81093_g1	GR9	complete	0.65
Cydia fagiglandana	GR	c74478_g1	GR29	complete	2.23
Cydia fagiglandana	GR	c84190_g1	GR63	incomplete	1.96
Cydia fagiglandana	GR	c86725_g1	GR68.1	complete	1.2
Cydia fagiglandana	GR	c91610_g1	GR68.2	complete	6.53
Cydia fagiglandana	GR	c95171_g2	Gr68.3	complete	3.88
Cydia fagiglandana	GR	c93417_g2	GR68.4	complete	1.86
Cydia fagiglandana	GR	c89768_g3	GR6	complete	20.58
Cydia fagiglandana	GR	c84181_g1	GR68.5	complete	0.73
Cydia fagiglandana	IR	c96623_g1_i1	IR8a	complete	68.07
Cydia fagiglandana	IR	c91148_g1_i2	IR21a	complete	40.49
Cydia fagiglandana	IR	c95778_g1_i3	IR25a	complete	250.79
Cydia fagiglandana	IR	96500_g1_i6	IR41a.1	complete	58.12
Cydia fagiglandana	IR	c85102_g1_i1	IR60a	Complete	2.03
Cydia fagiglandana	IR	c93936_g1_i2	IR64a	incomplete	11.1
Cydia fagiglandana	IR	c96337_g1_i1	IR75p.2	complete	7.99
Cydia fagiglandana	IR	c92967_g1_i1	IR75q.1	complete	22.23
Cydia fagiglandana	IR	c91492_g3_i6	IR75q.2	complete	126.92
Cydia fagiglandana	IR	c93878_g1_i1	IR76b	complete	259.42
Cydia fagiglandana	IR	5738_g3_i2	IR87a	complete	40.17
Cydia fagiglandana	IR	c96849_g1_i9	IR93a	complete	8.05
Cydia fagiglandana	IR	c92506_g1_i5	IR2	complete	5.3
Cydia fagiglandana	IR	c94780_g1_i4	IR3	complete	23.56
Cydia fagiglandana	IR	c83821_g1_i1	iGluR5	incomplete	0.55
Cydia fagiglandana	IR	c52068_g1_i1	iGluR3	incomplete	2.27
Cydia fagiglandana	IR	c82884_g1_i2	iGluR4	incomplete	3.56
Cydia fagiglandana	IR	c90260_g3_i5	iGluR8	incomplete	11.1
Cydia fagiglandana	IR	c72411_g1_i1	iGluR9	incomplete	1.22
Cydia nigricana	OR	c147953_g1	OR1	Complete	16.93
Cydia nigricana	OR	c151405_g1	OR2	Complete	18.87
Cydia nigricana	OR	c147006_g1	OR3	Complete	31.55
Cydia nigricana	OR	c148519_g3	OR5	Complete	119.64
Cydia nigricana	OR	c149915_g1	OR6	Complete	827.75
Cydia nigricana	OR	c153311_g1	OR7	Complete	48.1
Cydia nigricana	OR	c151123_g1	OR8	Complete	26.03
Cydia nigricana	OR	c152460_g3	OR9	Complete	18.64
Cydia nigricana	OR	c140108_g1	OR12	Complete	27.65
Cydia nigricana	OR	c142754_g1	OR13	Complete	140.3
Cydia nigricana	OR	c145661_g1	OR14	Incomplete	20.3
Cydia nigricana	OR	c151895_g1	OR15	Complete	12.87
Cydia nigricana	OR	c139997_g1	OR16	Complete	34.46
Cydia nigricana	OR	c145286_g1	OR71	Incomplete	58.22
Cydia nigricana	OR	c147176_g1	OR18	Complete	53.56
Cydia nigricana	OR	c145337_g2	OR19	Incomplete	14.72
Cydia nigricana	OR	c134531_g1	OR20	Complete	70.33
Cydia nigricana	OR	c141356_g1	OR25	Complete	19.26
Cydia nigricana	OR	c145688_g1	OR26	Complete	22.52
Cydia nigricana	OR	c149660_g1	OR27	Complete	19.15
Cydia nigricana	OR	c139443_g1	OR28	Incomplete	13.72
Cydia nigricana	OR	c145694_g1	OR29	Complete	43.33
Cydia nigricana	OR	c141011_g2	OR31	Incomplete	45.77
Cydia nigricana	OR	c151543_g1	OR32	Incomplete	7.36
Cydia nigricana	OR	c154476_g2	OR35	Complete	23.54
Cydia nigricana	OR	c155887_g1	OR37	Complete	11.1
Cydia nigricana	OR	c147045_g1	OR39	Complete	42.79
Cydia nigricana	OR	c154963_g3	OR42	Complete	27.17
Cydia nigricana	OR	c156153_g3	OR44	Complete	7.68
Cydia nigricana	OR	c153279_g1	OR47	Complete	6.8
Cydia nigricana	OR	c154121_g2	OR49	Complete	16.96
Cydia nigricana	OR	c145165_g1	OR53	Complete	30.28
Cydia nigricana	OR	c147895_g1	OR55	Incomplete	13.23
Cydia nigricana	OR	c147099_g2	OR57	Complete	7.49
Cydia nigricana	OR	c150268_g2	OR58	Complete	29.26
Cydia nigricana	OR	c143483_g1	OR59	Complete	12.23
Cydia nigricana	OR	c147895_g1	OR60	Incomplete	13.23
Cydia nigricana	OR	c142857_g1	OR61	Complete	27.98
Cydia nigricana	OR	c146185_g1	OR62	Incomplete	29.23
Cydia nigricana	OR	c151812_g1	OR63	Complete	34.48
Cydia nigricana	OR	c145093_g1	OR64.1	Complete	57.88
Cydia nigricana	OR	c143361_g1	OR64.2	Incomplete	9.56
Cydia nigricana	OR	c149896_g1	OR65	Complete	22.65
Cydia nigricana	OR	c148673_g1	OR66	Complete	21.96
Cydia nigricana	OR	c156253_g1	OR67	Complete	10.58
Cydia nigricana	OR	c148789_g1	OR68	Complete	33.56
Cydia nigricana	OR	c148825_g2	OR72	Complete	42.26
Cydia nigricana	OR	c156176_g1	Orco	Complete	985.06
Cydia nigricana	GR	c124414_g2	GR1	Incomplete	0.74
Cydia nigricana	GR	c128541_g2	GR4	Complete	0.94
Cydia nigricana	GR	c148841_g2	GR6	incomplete	44.53
Cydia nigricana	GR	c129243_g1	GR29	Incomplete	3.85
Cydia nigricana	GR	c140411_g1	GR30	Incomplete	8
Cydia nigricana	GR	c150742_g2	GR60	Incomplete	2.28
Cydia nigricana	GR	c139144_g1	GR63	Incomplete	5.69
Cydia nigricana	GR	c152066_g1	GR68.1	Incomplete	3.68
Cydia nigricana	GR	c153526_g1	GR68.2	Incomplete	6.92
Cydia nigricana	GR	c151476_g2	GR68.3	complete	2.77
Cydia nigricana	GR	c129784_g1	GR68.4	Incomplete	1.17
Cydia nigricana	IR	c152217_g1	IR8a	complete	104.39
Cydia nigricana	IR	c148306_g1	IR21a	complete	57.39
Cydia nigricana	IR	c155481_g1	IR25a	complete	160.68
Cydia nigricana	IR	c153397_g1	IR41a.1	incomplete	52.27
Cydia nigricana	IR	c153584_g1	IR41a.2	incomplete	18.2
Cydia nigricana	IR	c148068_g1	IR60a	complete	5.18
Cydia nigricana	IR	c154355_g2	IR75p.2	incomplete	15.66
Cydia nigricana	IR	c156130_g1	IR75q.1	incomplete	15.4
Cydia nigricana	IR	c153469_g1	IR75q.2	incomplete	54.55
Cydia nigricana	IR	c145231_g1	IR76b	incomplete	149.53
Cydia nigricana	IR	c150932_g1	IR87a	complete	32.1
Cydia nigricana	IR	c154602_g3	IR93a	complete	5.32
Cydia nigricana	IR	c137397_g2	IR1	incomplete	8.2
Cydia nigricana	IR	c155061_g1	IR3	complete	23.65
Cydia nigricana	IR	c112170_g2	iGluR3	incomplete	1.39
Cydia nigricana	IR	c142347_g1	iGluR4	incomplete	7.51
Cydia nigricana	IR	c134483_g2	iGluR8	incomplete	2.81
Cydia nigricana	IR	c115140_g1	iGluR9	incomplete	1.76
Cydia nigricana	IR	c118431_g2_i1	IR7d	incomplete	1.34
